# Supplementary material for: The role of blood metabolites in oral cancer: insights from a Mendelian randomization approach
Source: Front Oncol. 2024 Feb 5;14:1305684. doi: 10.3389/fonc.2024.1305684 (PMC10876297; doi:10.3389/fonc.2024.1305684)
Supplement: Supplementary file 2 [file Table_2.xlsx]

## Sheet: Sheet1
Table S2 Oral cancer data synopsis
Phenotype	First author	Population	Year	Sample size	Number of variants	Consortium	Notes
Oral cavity cancer	Burrows	European	2021	372373	7723107	UK Biobank	ieu-b-4961
