# Supplementary material for: The role of blood metabolites in oral cancer: insights from a Mendelian randomization approach
Source: Front Oncol. 2024 Feb 5;14:1305684. doi: 10.3389/fonc.2024.1305684 (PMC10876297; doi:10.3389/fonc.2024.1305684)
Supplement: Supplementary file 3 [file Table_3.xlsx]

## Sheet: Sheet1
Table S3 Selection of IVs for MR analysis
SNP	Genus	CHR	Effect allele	Other allele	EAF	Exposure			Outcome			R²	F statistics
						SE	Beta	Pval	SE	Beta	Pval
rs1000137	tryptophan	7	T	C	0.475	0.001	-0.005	5.73e-07	7.18812e-05	7.18496e-06	0.92	0.00318512	24.9936
rs10007704	tryptophan	4	T	C	0.6418	0.0009	-0.0044	1.24e-06	7.48497e-05	-4.29488e-05	0.57	0.00304556	23.8951
rs1013667	tryptophan	3	A	G	0.6087	0.0009	-0.0041	5.67e-06	7.36174e-05	-7.49341e-05	0.31	0.00264547	20.7478
rs1016522	tryptophan	5	A	G	0.5803	0.0009	0.0058	1.59e-10	7.28921e-05	-1.24685e-05	0.86	0.00528011	41.5202
rs10495209	tryptophan	1	T	C	0.4862	0.0009	0.004	8.02e-06	7.25016e-05	8.54892e-05	0.24	0.00251832	19.748
rs10784496	tryptophan	12	A	G	0.5375	0.0009	0.0045	5.09e-07	7.1966e-05	5.14477e-05	0.47	0.00318512	24.9936
rs10836364	tryptophan	11	T	C	0.607	0.001	0.005	5.73e-07	7.36683e-05	4.9588e-05	0.5	0.00318512	24.9936
rs10846667	tryptophan	12	T	C	0.4861	0.0009	0.0045	1.65e-06	7.24521e-05	-5.93938e-05	0.41	0.00318512	24.9936
rs10881004	tryptophan	12	T	C	0.4824	0.0009	0.0041	3.39e-06	7.17313e-05	4.50573e-05	0.53	0.00264547	20.7478
rs10900784	tryptophan	5	A	C	0.4158	0.0009	-0.0044	9.74e-07	7.25795e-05	-5.14875e-05	0.48	0.00304556	23.8951
rs10927101	tryptophan	1	A	C	0.3738	0.0009	-0.0046	2.72e-07	7.40809e-05	-6.37607e-05	0.39	0.00332778	26.1168
rs11720862	tryptophan	3	T	G	0.6034	0.0009	-0.0046	3.58e-07	7.38038e-05	-2.5869e-05	0.73	0.00332778	26.1168
rs1179636	tryptophan	7	A	C	0.5356	0.001	-0.0045	1.83e-06	7.23367e-05	0.000121251	0.0940005	0.00258151	20.2448
rs11802417	tryptophan	1	T	C	0.5816	0.0009	-0.0041	4.47e-06	7.27317e-05	-0.000101377	0.16	0.00264547	20.7478
rs1220605	tryptophan	13	A	G	0.6312	0.0009	-0.0046	9.29e-07	7.41564e-05	2.05426e-05	0.780001	0.00332778	26.1168
rs12278762	tryptophan	11	T	C	0.5229	0.0009	0.0043	1.56e-06	7.20047e-05	-1.56529e-05	0.83	0.00290909	22.8213
rs12468084	tryptophan	2	T	C	0.5436	0.0009	-0.0044	1.25e-06	7.25774e-05	-4.31429e-05	0.55	0.00304556	23.8951
rs1260326	tryptophan	2	T	C	0.404	0.0009	0.0042	2.74e-06	7.32854e-05	5.8144e-05	0.43	0.00277573	21.7722
rs13001325	tryptophan	2	T	C	0.3823	0.0009	-0.004	7.45e-06	7.37197e-05	2.36586e-05	0.75	0.00251832	19.748
rs13008096	tryptophan	2	A	C	0.4038	0.0009	-0.0042	3.32e-06	7.33024e-05	-0.000131352	0.0729995	0.00277573	21.7722
rs13122250	tryptophan	4	T	C	0.5542	0.0009	0.0062	8.95e-12	7.289e-05	-1.21698e-06	0.99	0.00602897	47.4447
rs1330918	tryptophan	13	A	C	0.6132	0.0009	0.0042	2.21e-06	7.34759e-05	4.6987e-05	0.52	0.00277573	21.7722
rs1373962	tryptophan	5	T	C	0.5973	0.0009	0.005	2.71e-08	7.31323e-05	6.98415e-05	0.34	0.00392931	30.8563
rs1412972	tryptophan	1	T	G	0.5006	0.002	0.0097	1.63e-06	7.17565e-05	-2.16931e-05	0.760001	0.00299744	23.5165
rs1418942	tryptophan	20	A	C	0.5751	0.0009	-0.004	7.13e-06	7.23816e-05	-3.25713e-06	0.96	0.00251832	19.748
rs1519309	tryptophan	4	T	C	0.6544	0.0009	-0.0044	1.21e-06	7.50898e-05	-0.00016248	0.0299999	0.00304556	23.8951
rs154246	tryptophan	5	T	C	0.6103	0.0009	-0.0049	6.7e-08	7.38539e-05	8.87982e-05	0.23	0.0037743	29.6344
rs1663501	tryptophan	21	A	G	0.4634	0.0009	-0.0047	2.44e-07	7.19556e-05	-0.000104085	0.15	0.00347353	27.2646
rs16836288	tryptophan	4	A	C	0.044	0.0029	0.0131	5.6e-06	0.000169733	-0.000129184	0.450001	0.00260128	20.4003
rs1697901	tryptophan	5	A	G	0.3501	0.0009	0.0049	6.31e-08	7.58007e-05	7.92632e-05	0.3	0.0037743	29.6344
rs17698249	tryptophan	16	A	C	0.5682	0.0009	-0.0041	5.5e-06	7.24722e-05	2.8309e-06	0.97	0.00264547	20.7478
rs17744500	tryptophan	15	T	C	0.4582	0.0009	-0.0041	4.16e-06	7.20524e-05	0.000125043	0.0830004	0.00264547	20.7478
rs1871053	tryptophan	11	A	G	0.4514	0.0009	-0.0044	7.68e-07	7.24776e-05	2.18474e-05	0.760001	0.00304556	23.8951
rs1995960	tryptophan	4	A	G	0.5949	0.0009	-0.0047	1.63e-07	7.34269e-05	0.000129172	0.0790005	0.00347353	27.2646
rs1997238	tryptophan	7	A	G	0.5117	0.0009	0.0045	6.07e-07	7.19049e-05	-1.76735e-05	0.81	0.00318512	24.9936
rs201262	tryptophan	6	T	G	0.5563	0.0009	0.0047	1.36e-07	7.2567e-05	-3.57469e-05	0.62	0.00347353	27.2646
rs2063601	tryptophan	6	A	C	0.2487	0.0023	-0.0107	5.24e-06	8.42427e-05	5.56652e-05	0.51	0.00275857	21.6372
rs2111118	tryptophan	16	T	C	0.6207	0.0009	0.0051	1.21e-08	7.40462e-05	0.000124351	0.0929994	0.00408741	32.1029
rs2126498	tryptophan	6	T	G	0.6176	0.0009	-0.0042	2.84e-06	7.34142e-05	-0.000143717	0.05	0.00277573	21.7722
rs2178260	tryptophan	11	T	C	0.4251	0.0009	0.0042	3.59e-06	7.27554e-05	1.87828e-05	0.8	0.00277573	21.7722
rs2216061	tryptophan	16	A	C	0.512	0.0009	0.0043	2.21e-06	7.19361e-05	-8.38225e-05	0.24	0.00290909	22.8213
rs2230532	tryptophan	14	T	C	0.349	0.001	0.005	5.73e-07	7.53122e-05	-2.37257e-05	0.75	0.00318512	24.9936
rs2349729	tryptophan	2	A	G	0.5141	0.0009	-0.0041	6.45e-06	7.20329e-05	-1.62385e-05	0.82	0.00264547	20.7478
rs2383131	tryptophan	9	T	C	0.4403	0.0009	-0.0043	3.05e-06	7.22159e-05	-0.000131334	0.0690001	0.00290909	22.8213
rs2484178	tryptophan	10	T	C	0.6063	0.0009	0.0043	1.75e-06	7.31048e-05	-5.38883e-05	0.46	0.00290909	22.8213
rs2505644	tryptophan	10	T	C	0.558	0.001	0.005	5.73e-07	7.22692e-05	-1.36858e-05	0.85	0.00318512	24.9936
rs2520117	tryptophan	16	A	G	0.4545	0.0009	0.0045	5.06e-07	7.22125e-05	5.50992e-05	0.450001	0.00318512	24.9936
rs2580344	tryptophan	2	T	C	0.6238	0.0009	0.0044	7.98e-07	7.4808e-05	1.45535e-05	0.85	0.00304556	23.8951
rs2604365	tryptophan	8	T	G	0.6371	0.0009	0.0044	1.45e-06	7.49507e-05	0.000117633	0.12	0.00304556	23.8951
rs2658761	tryptophan	18	T	C	0.4343	0.0009	-0.0048	6.75e-08	7.25119e-05	-4.85401e-05	0.5	0.00362237	28.4372
rs2662269	tryptophan	5	A	C	0.417	0.0009	0.0045	7.12e-07	7.29916e-05	7.14727e-05	0.33	0.00318512	24.9936
rs2688858	tryptophan	10	T	C	0.5742	0.0009	0.0043	2.84e-06	7.31239e-05	-4.14439e-05	0.57	0.00290909	22.8213
rs2722407	tryptophan	7	A	G	0.587	0.0009	0.0041	6.47e-06	7.29837e-05	8.53339e-06	0.91	0.00264547	20.7478
rs2769419	tryptophan	10	A	G	0.4777	0.0009	0.004	6.16e-06	7.18737e-05	7.18803e-05	0.32	0.00251832	19.748
rs2798184	tryptophan	1	T	C	0.4314	0.0009	-0.0049	6.37e-08	7.31691e-05	7.28155e-05	0.32	0.0037743	29.6344
rs2834164	tryptophan	21	A	C	0.5041	0.0009	-0.0045	4.76e-07	7.17262e-05	5.71186e-05	0.43	0.00318512	24.9936
rs284191	tryptophan	1	A	G	0.615	0.001	-0.006	1.97e-09	7.40857e-05	-5.46157e-06	0.94	0.00458015	35.9908
rs2868072	tryptophan	15	A	G	0.4829	0.0009	0.004	9.04e-06	7.19889e-05	-8.59179e-06	0.9	0.00251832	19.748
rs295142	tryptophan	2	A	G	0.5909	0.0009	-0.0048	1.54e-07	7.33623e-05	-1.55207e-05	0.83	0.00362237	28.4372
rs2966079	tryptophan	16	T	C	0.5425	0.0009	-0.0042	2.53e-06	7.20815e-05	4.01892e-05	0.58	0.00277573	21.7722
rs2970335	tryptophan	11	A	C	0.4039	0.0009	0.0044	1.02e-06	7.29252e-05	0.000116565	0.11	0.00304556	23.8951
rs2977272	tryptophan	1	T	C	0.341	0.001	0.005	5.73e-07	7.53629e-05	0.000132737	0.0779992	0.00318512	24.9936
rs3742929	tryptophan	14	T	C	0.512	0.0009	-0.0044	1.01e-06	7.18978e-05	-1.27446e-05	0.86	0.00304556	23.8951
rs3751181	tryptophan	12	A	G	0.6085	0.0009	0.0041	5.19e-06	7.37187e-05	2.58826e-05	0.73	0.00264547	20.7478
rs3773729	tryptophan	3	T	C	0.6291	0.0009	0.004	8.57e-06	7.44369e-05	-5.11e-05	0.49	0.00251832	19.748
rs38271	tryptophan	7	A	G	0.5925	0.0009	-0.0051	1.19e-08	7.31708e-05	-5.12771e-05	0.48	0.00408741	32.1029
rs4063769	tryptophan	2	T	C	0.5301	0.0009	-0.0043	1.3e-06	7.22004e-05	-3.05757e-05	0.67	0.00290909	22.8213
rs4144737	tryptophan	8	A	G	0.5818	0.0009	0.004	9.86e-06	7.24453e-05	-2.08637e-05	0.77	0.00251832	19.748
rs42162	tryptophan	7	T	C	0.5492	0.0009	0.004	8.22e-06	7.21764e-05	-0.000165457	0.0219999	0.00251832	19.748
rs428185	tryptophan	14	T	C	0.5851	0.0009	-0.0045	6.25e-07	7.26502e-05	-0.000200846	0.00569994	0.00318512	24.9936
rs4306882	tryptophan	3	T	G	0.6153	0.0009	-0.0057	2.52e-10	7.35894e-05	-4.02037e-05	0.58	0.00510053	40.1009
rs430727	tryptophan	3	T	C	0.4628	0.0009	0.0041	5.13e-06	7.21068e-05	9.57048e-05	0.18	0.00264547	20.7478
rs4611118	tryptophan	10	A	G	0.609	0.0009	-0.0044	9.41e-07	7.37039e-05	-8.26563e-05	0.26	0.00304556	23.8951
rs4615256	tryptophan	5	A	G	0.5327	0.0009	0.0049	4.99e-08	7.1957e-05	1.42236e-05	0.84	0.0037743	29.6344
rs4751282	tryptophan	10	T	C	0.5421	0.0009	0.0045	7.41e-07	7.28471e-05	5.97625e-05	0.41	0.00318512	24.9936
rs4870304	tryptophan	6	A	G	0.5823	0.0009	0.0041	8.31e-06	7.29416e-05	-0.000211333	0.00379997	0.00264547	20.7478
rs4880888	tryptophan	10	A	G	0.4785	0.0009	-0.0046	3.24e-07	7.17904e-05	-6.10991e-05	0.39	0.00332778	26.1168
rs4926571	tryptophan	1	T	C	0.5231	0.0009	-0.0048	9.03e-08	7.25326e-05	-9.05488e-05	0.21	0.00362237	28.4372
rs4958379	tryptophan	5	A	G	0.433	0.0009	-0.005	2.18e-08	7.28382e-05	-8.16164e-05	0.26	0.00392931	30.8563
rs4972588	tryptophan	2	A	G	0.5138	0.0009	-0.0046	3.74e-07	7.17618e-05	-1.27463e-05	0.86	0.00332778	26.1168
rs4989308	tryptophan	4	A	G	0.3746	0.0009	-0.0045	8.43e-07	7.40977e-05	7.17494e-05	0.33	0.00318512	24.9936
rs502654	tryptophan	1	T	C	0.559	0.0009	-0.0046	2.6e-07	7.2663e-05	5.58829e-05	0.44	0.00332778	26.1168
rs5997110	tryptophan	22	T	C	0.523	0.001	-0.005	5.73e-07	7.20502e-05	-3.80648e-05	0.6	0.00318512	24.9936
rs6001129	tryptophan	22	T	C	0.134	0.002	-0.009	6.8e-06	0.000106017	-0.00012026	0.26	0.00258151	20.2448
rs603446	tryptophan	11	T	C	0.4448	0.0009	0.0051	1.38e-08	7.20456e-05	-5.5141e-05	0.44	0.00408741	32.1029
rs6077611	tryptophan	20	T	G	0.4794	0.0009	-0.0041	5.32e-06	7.20764e-05	-4.12891e-05	0.57	0.00264547	20.7478
rs6110544	tryptophan	20	T	C	0.4394	0.0009	0.004	7.01e-06	7.27528e-05	6.3216e-05	0.38	0.00251832	19.748
rs6130271	tryptophan	20	T	C	0.5352	0.0009	-0.004	7.4e-06	7.25816e-05	0.00013287	0.0669993	0.00251832	19.748
rs6454864	tryptophan	6	T	C	0.3705	0.0009	0.004	8.87e-06	7.48505e-05	-7.06806e-05	0.35	0.00251832	19.748
rs6480970	tryptophan	10	A	G	0.6159	0.0009	-0.0049	4.29e-08	7.37619e-05	0.000107161	0.15	0.0037743	29.6344
rs6537156	tryptophan	4	T	C	0.4485	0.0009	0.004	8.09e-06	7.23807e-05	-2.94131e-05	0.68	0.00251832	19.748
rs6685230	tryptophan	1	T	C	0.3976	0.0009	-0.0042	7.78e-06	7.6597e-05	-4.20847e-05	0.58	0.00277573	21.7722
rs6730726	tryptophan	2	A	G	0.5312	0.0009	-0.004	7.17e-06	7.19844e-05	-4.73464e-05	0.51	0.00251832	19.748
rs6759991	tryptophan	2	T	G	0.8623	0.0016	0.0076	2.52e-06	9.86219e-05	-8.16081e-05	0.41	0.00287546	22.5567
rs6819555	tryptophan	4	A	G	0.5862	0.0009	-0.0043	3.69e-06	7.28529e-05	6.64223e-05	0.36	0.00290909	22.8213
rs682359	tryptophan	15	T	G	0.5812	0.0009	0.0044	6.54e-07	7.29942e-05	4.87282e-08	1	0.00304556	23.8951
rs6910731	tryptophan	6	A	G	0.4497	0.0009	0.0041	6.68e-06	7.25606e-05	2.19273e-05	0.760001	0.00264547	20.7478
rs6935961	tryptophan	6	A	G	0.5578	0.0009	-0.0056	3.75e-10	7.22845e-05	-0.00015401	0.0329997	0.004924	38.7062
rs699856	tryptophan	1	T	C	0.3661	0.0009	0.004	8.01e-06	7.47567e-05	-3.81585e-05	0.61	0.00251832	19.748
rs7006068	tryptophan	8	T	C	0.6264	0.0009	0.0045	4.8e-07	7.41385e-05	9.50752e-05	0.2	0.00318512	24.9936
rs7009696	tryptophan	8	T	C	0.6243	0.0009	0.0041	6.17e-06	7.3994e-05	1.31298e-05	0.86	0.00264547	20.7478
rs710580	tryptophan	3	A	C	0.3566	0.0009	-0.005	3.57e-08	7.40532e-05	9.643e-05	0.19	0.00392931	30.8563
rs7109477	tryptophan	11	A	G	0.4588	0.0009	-0.0047	1.89e-07	7.20389e-05	-0.000112486	0.12	0.00347353	27.2646
rs719564	tryptophan	2	A	G	0.6101	0.0009	0.0044	1.28e-06	7.41568e-05	1.02217e-05	0.89	0.00304556	23.8951
rs7230740	tryptophan	18	A	C	0.6655	0.0009	0.0044	1.56e-06	7.61836e-05	-4.89588e-05	0.52	0.00304556	23.8951
rs7246393	tryptophan	19	A	G	0.5222	0.0009	0.0043	1.55e-06	7.20287e-05	-5.72642e-05	0.43	0.00290909	22.8213
rs7463805	tryptophan	8	T	C	0.5213	0.0009	-0.0053	4.6e-09	7.20326e-05	0.000134626	0.0619998	0.00441283	34.6701
rs7505177	tryptophan	18	T	G	0.4132	0.0009	-0.0043	5.86e-06	7.2837e-05	-7.71689e-05	0.29	0.00290909	22.8213
rs7584842	tryptophan	2	T	C	0.5377	0.0009	-0.005	4.15e-08	7.29778e-05	-0.000136718	0.061	0.00392931	30.8563
rs7594598	tryptophan	2	A	C	0.4257	0.0009	0.004	9.5e-06	7.30837e-05	-2.93046e-06	0.97	0.00251832	19.748
rs7638383	tryptophan	3	A	G	0.3984	0.0009	0.0047	1.64e-07	7.31615e-05	-1.85713e-05	0.8	0.00347353	27.2646
rs7810390	tryptophan	7	A	G	0.5928	0.0009	-0.0045	5.61e-07	7.31218e-05	-1.98212e-05	0.79	0.00318512	24.9936
rs7843149	tryptophan	8	T	C	0.3896	0.0009	-0.0041	6.55e-06	7.36195e-05	-5.27375e-05	0.47	0.00264547	20.7478
rs8006663	tryptophan	14	A	G	0.4556	0.0009	-0.0046	3.02e-07	7.23673e-05	-0.000157549	0.0290001	0.00332778	26.1168
rs8021242	tryptophan	14	T	C	0.5899	0.0009	0.0049	5.18e-08	7.29176e-05	-2.32867e-05	0.75	0.0037743	29.6344
rs8110890	tryptophan	19	T	G	0.4741	0.0009	0.0045	7.51e-07	7.24778e-05	6.94641e-05	0.34	0.00318512	24.9936
rs875184	tryptophan	5	T	C	0.403	0.0009	-0.0041	5.69e-06	7.36789e-05	9.17978e-05	0.21	0.00264547	20.7478
rs875283	tryptophan	19	A	G	0.4896	0.0009	-0.0043	2.34e-06	7.22633e-05	-0.00012885	0.0749998	0.00290909	22.8213
rs881562	tryptophan	16	T	G	0.4978	0.0009	0.0044	1.45e-06	7.29758e-05	-1.90033e-06	0.98	0.00304556	23.8951
rs893922	tryptophan	9	A	G	0.366	0.0009	0.0042	3.95e-06	7.43325e-05	0.000118279	0.11	0.00277573	21.7722
rs915281	tryptophan	9	T	C	0.5076	0.0009	-0.0041	4.42e-06	7.17168e-05	-0.000132809	0.064	0.00264547	20.7478
rs928963	tryptophan	16	A	C	0.3985	0.0009	0.0042	3.62e-06	7.36722e-05	3.94226e-05	0.59	0.00277573	21.7722
rs9315440	tryptophan	13	A	G	0.5843	0.0009	0.0048	6.71e-08	7.26552e-05	8.2329e-05	0.26	0.00362237	28.4372
rs9330454	tryptophan	9	A	G	0.4006	0.0015	-0.0066	6.04e-06	7.30414e-05	-3.28953e-05	0.649999	0.00246833	19.3551
rs937382	tryptophan	4	T	C	0.4466	0.0009	-0.0046	2.31e-07	7.21598e-05	3.1683e-05	0.66	0.00332778	26.1168
rs938040	tryptophan	10	T	C	0.107	0.0017	0.0074	9.12e-06	0.000113284	-2.29929e-05	0.84	0.00241594	18.9433
rs9464137	tryptophan	6	A	C	0.5592	0.0009	0.0041	4.45e-06	7.24086e-05	7.11991e-05	0.33	0.00264547	20.7478
rs9511152	tryptophan	13	A	G	0.559	0.0009	-0.005	2.99e-08	7.28445e-05	-3.24907e-05	0.66	0.00392931	30.8563
rs9517869	tryptophan	13	T	C	0.3661	0.0009	-0.0046	3.46e-07	7.45975e-05	-3.71585e-05	0.62	0.00332778	26.1168
rs9523030	tryptophan	13	T	G	0.6269	0.0009	0.0043	5.65e-06	7.59895e-05	4.07666e-05	0.59	0.00290909	22.8213
rs9541214	tryptophan	13	T	C	0.653	0.0009	-0.0042	3.8e-06	7.56096e-05	4.69825e-05	0.53	0.00277573	21.7722
rs9543391	tryptophan	13	T	G	0.3993	0.0009	0.0041	6.39e-06	7.33551e-05	1.92847e-05	0.79	0.00264547	20.7478
rs9610322	tryptophan	22	A	G	0.5195	0.0009	-0.0043	1.12e-06	7.22573e-05	2.06931e-05	0.77	0.00290909	22.8213
rs9649963	tryptophan	8	T	C	0.634	0.0009	0.0041	5.84e-06	7.49427e-05	-4.52815e-05	0.55	0.00264547	20.7478
rs972459	tryptophan	3	T	C	0.5787	0.0009	0.005	1.97e-08	7.29435e-05	-3.23066e-05	0.66	0.00392931	30.8563
rs9989564	tryptophan	18	A	G	0.5142	0.0009	-0.0042	3.1e-06	7.18169e-05	5.4123e-05	0.450001	0.00277573	21.7722
rs1007797	uridine	11	T	C	0.879	0.0018	-0.0092	6.49e-07	0.00010899	9.87855e-06	0.93	0.00332778	26.1168
rs11033504	uridine	11	A	G	0.9307	0.0027	0.0143	9.46e-08	0.000139883	-0.000140992	0.31	0.00357241	28.0436
rs11607704	uridine	11	T	C	0.8783	0.0019	0.0093	6.94e-07	0.000107423	-0.000270119	0.012	0.00305283	23.9523
rs11705028	uridine	22	A	G	0.0859	0.0046	-0.0206	8.85e-06	0.000117602	-0.000100128	0.39	0.00255669	20.0497
rs12524738	uridine	6	A	G	0.069	0.0035	0.0156	6.93e-06	0.000123071	-7.02491e-05	0.57	0.0025327	19.861
rs12580704	uridine	12	T	C	0.1328	0.0018	0.0085	4.55e-06	0.000105072	-7.09901e-05	0.5	0.00284203	22.2937
rs131794	uridine	22	A	C	0.2074	0.0018	0.0146	4.37e-16	8.80238e-05	-0.000109057	0.22	0.00833864	65.7733
rs1482928	uridine	15	T	G	0.7912	0.0018	0.0081	4.42e-06	8.82677e-05	-4.26803e-05	0.630001	0.00258151	20.2448
rs163425	uridine	5	A	G	0.8734	0.0018	0.0086	2.62e-06	0.000107188	-0.000139684	0.19	0.00290909	22.8213
rs2686796	uridine	7	T	C	0.4524	0.0017	0.0094	1.89e-08	7.24023e-05	-8.28605e-05	0.25	0.00389256	30.5666
rs2982907	uridine	6	T	G	0.1465	0.0018	-0.0088	1.28e-06	9.77293e-05	-0.000178188	0.0680002	0.00304556	23.8951
rs532545	uridine	1	T	C	0.3065	0.0017	-0.0095	3.41e-08	7.57586e-05	0.000104033	0.17	0.00397549	31.2204
rs6988242	uridine	8	T	G	0.769	0.0018	0.0094	1.31e-07	8.18496e-05	-0.000142637	0.0810009	0.00347353	27.2646
rs787496	uridine	1	A	G	0.1702	0.0018	0.0081	5.98e-06	9.14581e-05	1.20323e-05	0.9	0.00258151	20.2448
rs7948201	uridine	11	T	C	0.9623	0.0046	-0.023	6.77e-07	0.000135117	1.66462e-05	0.9	0.00318512	24.9936
rs977712	uridine	21	A	C	0.8633	0.0019	-0.0085	6.32e-06	0.000105443	-4.12812e-05	0.7	0.00255148	20.0087
rs10492266	allantoin	12	T	C	0.4255	0.0038	-0.0167	8.78e-06	7.28376e-05	3.81041e-05	0.6	0.00246244	19.3088
rs10771223	allantoin	12	A	G	0.78	0.0046	0.0237	2.87e-07	8.52645e-05	0.000103189	0.23	0.00338128	26.5381
rs11147404	allantoin	13	T	G	0.8872	0.0063	0.0282	8.69e-06	0.000113131	3.53799e-06	0.98	0.00255433	20.0312
rs12718598	allantoin	7	T	C	0.5178	0.0037	0.018	1.49e-06	7.17442e-05	1.05188e-05	0.88	0.00301579	23.6609
rs1431793	allantoin	2	A	C	0.7526	0.0046	-0.0216	2.9e-06	8.32816e-05	-4.55037e-05	0.58	0.00281022	22.0435
rs1447307	allantoin	8	T	G	0.227	0.0046	-0.0211	5.69e-06	8.7855e-05	0.000154021	0.08	0.00268197	21.0348
rs1499094	allantoin	3	T	G	0.7686	0.0046	0.0208	7.68e-06	8.71596e-05	-6.2986e-05	0.47	0.00260645	20.4409
rs167277	allantoin	12	A	C	0.781	0.0046	-0.0207	7.92e-06	8.67361e-05	7.60654e-05	0.38	0.00258151	20.2448
rs2293319	allantoin	15	T	C	0.7852	0.0047	-0.0219	3.59e-06	8.69682e-05	-4.95337e-06	0.95	0.00276733	21.7061
rs2549842	allantoin	16	T	C	0.786	0.0046	-0.0206	8.68e-06	8.56436e-05	-7.80518e-05	0.36	0.00255669	20.0497
rs8108144	allantoin	19	T	G	0.788	0.0047	-0.0232	6.44e-07	8.97346e-05	5.42854e-06	0.95	0.00310457	24.3595
rs8184921	allantoin	21	T	C	0.5087	0.0037	0.0165	9.8e-06	7.21987e-05	-4.56155e-05	0.53	0.00253532	19.8817
rs972709	allantoin	6	A	C	0.6548	0.0107	0.0483	6.73e-06	7.5815e-05	-0.000189869	0.012	0.00259758	20.3712
rs9834988	allantoin	3	T	C	0.5297	0.0038	0.0185	7.98e-07	7.21477e-05	-7.37774e-05	0.31	0.00302019	23.6955
rs10509840	pentadecanoate (15:0)	10	A	G	0.6879	0.0026	-0.0119	4.23e-06	8.30845e-05	-0.000152753	0.0659994	0.00267028	20.9429
rs11036893	pentadecanoate (15:0)	11	T	C	0.3592	0.0025	-0.013	3.01e-07	7.45409e-05	-0.000103538	0.16	0.00344413	27.0331
rs11245200	pentadecanoate (15:0)	10	T	C	0.1119	0.004	0.018	8.94e-06	0.000116659	-7.44678e-05	0.52	0.00258151	20.2448
rs11791164	pentadecanoate (15:0)	9	T	G	0.0803	0.0043	0.0196	4.35e-06	0.000119282	0.00011972	0.32	0.00264847	20.7713
rs17056226	pentadecanoate (15:0)	18	T	G	0.1416	0.0034	0.0153	7.07e-06	0.000101053	6.91813e-05	0.49	0.00258151	20.2448
rs17385848	pentadecanoate (15:0)	2	A	G	0.6443	0.0025	0.0122	1.16e-06	7.62351e-05	0.000138452	0.0690001	0.00303453	23.8083
rs17773390	pentadecanoate (15:0)	4	A	G	0.2915	0.0026	0.0123	3.25e-06	7.70178e-05	4.53457e-05	0.56	0.00285229	22.3745
rs4960640	pentadecanoate (15:0)	7	T	C	0.9667	0.0064	-0.0285	9.7e-06	0.000184474	-0.000394242	0.0329997	0.00252814	19.8253
rs6471261	pentadecanoate (15:0)	8	T	G	0.2806	0.0025	0.0115	6.16e-06	7.9067e-05	-4.29178e-05	0.59	0.0026972	21.1546
rs6472299	pentadecanoate (15:0)	8	A	G	0.8381	0.0033	-0.0149	7.87e-06	9.83358e-05	2.24243e-05	0.82	0.00259888	20.3814
rs6783294	pentadecanoate (15:0)	3	A	G	0.4281	0.0045	-0.0213	2.41e-06	7.36893e-05	4.9266e-05	0.5	0.00285538	22.3987
rs6887589	pentadecanoate (15:0)	5	A	G	0.7787	0.0026	-0.0142	4.33e-08	8.76314e-05	7.03949e-06	0.94	0.00379794	29.8208
rs7710912	pentadecanoate (15:0)	5	A	G	0.0728	0.0042	-0.0189	8.3e-06	0.000138278	-7.38019e-05	0.59	0.00258151	20.2448
rs7791503	pentadecanoate (15:0)	7	T	C	0.269	0.0026	0.0126	9.65e-07	8.13529e-05	2.37774e-05	0.77	0.0029927	23.4792
rs8098317	pentadecanoate (15:0)	18	T	G	0.7857	0.0026	-0.0119	6.64e-06	8.70016e-05	-7.45789e-05	0.39	0.00267028	20.9429
rs961959	pentadecanoate (15:0)	9	A	C	0.1925	0.0027	-0.0121	5.26e-06	8.97966e-05	-1.83381e-05	0.84	0.00256036	20.0785
rs10163969	alpha-tocopherol	18	T	G	0.0412	0.008	-0.0352	9.39e-06	0.000185034	0.000109067	0.56	0.00246833	19.3551
rs10935814	alpha-tocopherol	3	A	G	0.1006	0.0083	-0.037	9.44e-06	0.000109538	0.000142692	0.19	0.00253348	19.8672
rs11145330	alpha-tocopherol	9	A	C	0.8908	0.0068	0.0324	1.95e-06	0.000113462	-8.52727e-05	0.450001	0.00289324	22.6966
rs11992435	alpha-tocopherol	8	A	G	0.9488	0.0072	0.0327	6.38e-06	0.000154404	-0.00020211	0.19	0.00262941	20.6215
rs1532701	alpha-tocopherol	16	A	G	0.5456	0.003	0.0137	5.07e-06	7.20105e-05	-0.000102111	0.16	0.00265836	20.8491
rs2074731	alpha-tocopherol	22	A	C	0.1654	0.0039	-0.0184	2.31e-06	9.7319e-05	9.3292e-05	0.34	0.0028369	22.2534
rs7238006	alpha-tocopherol	18	T	C	0.9262	0.0057	0.0281	6.77e-07	0.000141319	-6.43835e-05	0.649999	0.00309661	24.297
rs10039731	laurate (12:0)	5	A	G	0.5787	0.004	0.0198	8.47e-07	7.4115e-05	5.78017e-05	0.44	0.00312193	24.4962
rs11036901	laurate (12:0)	11	A	G	0.433	0.0018	-0.0079	7.86e-06	7.45796e-05	-0.000105064	0.16	0.00245591	19.2574
rs11193635	laurate (12:0)	10	T	C	0.6725	0.0018	0.0084	3.8e-06	7.72805e-05	0.000170816	0.0269998	0.00277573	21.7722
rs11589855	laurate (12:0)	1	T	C	0.3809	0.0018	-0.0084	2.22e-06	7.43414e-05	-4.3361e-05	0.56	0.00277573	21.7722
rs11731117	laurate (12:0)	4	A	G	0.5958	0.0018	0.0081	4.32e-06	7.2947e-05	2.60942e-05	0.719999	0.00258151	20.2448
rs11857879	laurate (12:0)	15	T	G	0.1952	0.0025	0.0112	8.18e-06	8.88754e-05	3.94453e-07	1	0.00255867	20.0653
rs12466053	laurate (12:0)	2	A	G	0.402	0.0018	0.0087	8.44e-07	7.2742e-05	0.000129427	0.0749998	0.00297694	23.3551
rs12862464	laurate (12:0)	13	T	C	0.0842	0.0033	0.0146	9.83e-06	0.000122917	0.000419885	0.00064	0.00249554	19.5689
rs12940605	laurate (12:0)	17	A	C	0.6059	0.0018	-0.0096	1.82e-07	7.39282e-05	8.69516e-05	0.24	0.00362237	28.4372
rs1530439	laurate (12:0)	10	T	G	0.2946	0.0018	0.009	6.08e-07	7.82197e-05	-1.10372e-05	0.89	0.00318512	24.9936
rs16990450	laurate (12:0)	19	T	C	0.0722	0.0035	0.0161	4.18e-06	0.00012969	-0.000100026	0.44	0.0026972	21.1546
rs2069151	laurate (12:0)	1	A	G	0.7083	0.0018	0.009	4.68e-07	8.01563e-05	3.72876e-05	0.64	0.00318512	24.9936
rs2255059	laurate (12:0)	18	T	C	0.5192	0.0018	-0.008	7.4e-06	7.28729e-05	-0.000101662	0.16	0.00251832	19.748
rs2304767	laurate (12:0)	13	A	G	0.3402	0.0019	0.0091	1.22e-06	7.56601e-05	-8.2972e-05	0.27	0.00292331	22.9332
rs2423542	laurate (12:0)	20	A	G	0.8036	0.0032	0.0153	1.91e-06	9.09534e-05	9.46906e-05	0.3	0.00291331	22.8545
rs2491274	laurate (12:0)	1	A	G	0.9732	0.0065	-0.0297	4.63e-06	0.000180563	-5.0658e-05	0.780001	0.00266134	20.8725
rs369895	laurate (12:0)	8	A	G	0.574	0.0023	-0.0114	1.08e-06	7.20672e-05	-0.000143373	0.0470002	0.00313014	24.5608
rs4327548	laurate (12:0)	4	A	G	0.2904	0.0018	-0.0093	2.16e-07	7.99193e-05	-3.90272e-05	0.630001	0.00340027	26.6876
rs4333677	laurate (12:0)	9	A	G	0.5848	0.0018	0.008	5.99e-06	7.27323e-05	-9.4159e-05	0.2	0.00251832	19.748
rs4680878	laurate (12:0)	3	T	G	0.6552	0.0018	0.0079	9.16e-06	7.53637e-05	8.33974e-06	0.91	0.00245591	19.2574
rs4789698	laurate (12:0)	17	T	C	0.4508	0.0018	-0.0079	6.83e-06	7.24009e-05	-6.25742e-05	0.39	0.00245591	19.2574
rs4930046	laurate (12:0)	11	A	G	0.4652	0.0019	0.0088	2.72e-06	7.19437e-05	2.71689e-05	0.709999	0.00273426	21.446
rs6112257	laurate (12:0)	20	A	G	0.6843	0.0018	-0.0092	3.39e-07	7.69455e-05	2.31637e-05	0.760001	0.00332778	26.1168
rs6441206	laurate (12:0)	3	A	G	0.4638	0.0018	0.0099	2.09e-08	7.18525e-05	-9.68771e-05	0.18	0.00385142	30.2423
rs6765113	laurate (12:0)	3	T	C	0.5408	0.0018	0.0082	8.16e-06	7.26367e-05	7.25619e-05	0.32	0.00264547	20.7478
rs696979	laurate (12:0)	1	T	C	0.6026	0.0018	0.0084	2.05e-06	7.28558e-05	-5.09145e-05	0.48	0.00277573	21.7722
rs6973824	laurate (12:0)	7	A	G	0.3374	0.0018	0.009	4.02e-07	7.56516e-05	7.40501e-05	0.33	0.00318512	24.9936
rs7011528	laurate (12:0)	8	A	C	0.4515	0.0018	-0.0082	4.01e-06	7.22795e-05	-0.000110452	0.13	0.00264547	20.7478
rs853907	laurate (12:0)	10	T	C	0.4778	0.0018	0.0079	7.64e-06	7.33589e-05	-2.92009e-05	0.69	0.00245591	19.2574
rs891531	laurate (12:0)	2	T	G	0.1846	0.0024	0.0113	3.81e-06	8.60637e-05	-2.17706e-05	0.8	0.00282538	22.1627
rs9563502	laurate (12:0)	13	A	G	0.7115	0.0018	-0.01	2.56e-08	7.93907e-05	4.42602e-05	0.58	0.00392931	30.8563
rs16940342	X-03003	16	A	G	0.88	0.0035	0.0158	5.36e-06	0.000100819	-0.000247885	0.0140001	0.00259788	20.3736
rs17150563	X-03003	7	T	C	0.7256	0.0026	0.0117	4.61e-06	8.11103e-05	-5.91808e-05	0.47	0.00258151	20.2448
rs4978089	X-03003	9	A	G	0.2125	0.0026	0.0117	8.78e-06	8.7067e-05	-4.9829e-05	0.57	0.00258151	20.2448
rs6904862	X-03003	6	T	C	0.7427	0.0026	0.0115	9.43e-06	8.1949e-05	8.18547e-06	0.92	0.00249422	19.5586
rs729761	X-03003	6	T	G	0.2479	0.0031	-0.0139	8.52e-06	8.00285e-05	6.33137e-05	0.43	0.00256308	20.1
rs7844733	X-03003	8	T	C	0.1881	0.0027	-0.0126	2.68e-06	9.16892e-05	0.000168085	0.0669993	0.00277573	21.7722
rs8105499	X-03003	19	A	C	0.2909	0.0026	0.0123	1.57e-06	7.82585e-05	-8.98469e-05	0.25	0.00285229	22.3745
rs10416177	X-03088	19	T	G	0.592	0.0026	0.0119	6.93e-06	7.27376e-05	5.26057e-05	0.47	0.00267028	20.9429
rs10512645	X-03088	5	A	G	0.6525	0.0027	-0.0121	5.52e-06	7.5522e-05	6.49043e-05	0.39	0.00256036	20.0785
rs10787426	X-03088	10	T	C	0.4783	0.0026	-0.0123	2.98e-06	7.17922e-05	-5.16627e-05	0.47	0.00285229	22.3745
rs10945327	X-03088	6	A	G	0.6184	0.0026	0.0124	2.32e-06	7.41099e-05	1.69534e-05	0.82	0.00289873	22.7397
rs11200954	X-03088	10	T	G	0.9527	0.0062	-0.0278	8.12e-06	0.000168731	-0.000113903	0.5	0.00256308	20.1
rs11734331	X-03088	4	A	G	0.3779	0.0027	-0.0119	7.81e-06	7.34742e-05	-6.11161e-05	0.41	0.00247663	19.4203
rs12230393	X-03088	12	A	C	0.9032	0.0045	-0.02	7.42e-06	0.000121525	-7.77581e-05	0.52	0.00251832	19.748
rs1671347	X-03088	8	A	G	0.0462	0.0069	0.0311	7.26e-06	0.000161891	0.000217678	0.18	0.00258981	20.3101
rs16985223	X-03088	20	T	C	0.9655	0.0225	0.1077	1.69e-06	0.000178568	9.68769e-05	0.59	0.0029199	22.9063
rs1748947	X-03088	14	T	G	0.9114	0.0055	-0.0264	1.37e-06	0.000111742	4.3133e-05	0.7	0.00293614	23.0341
rs2487411	X-03088	6	T	C	0.3154	0.0027	-0.0122	4.68e-06	7.71299e-05	-0.00011864	0.12	0.00260274	20.4118
rs3114834	X-03088	7	T	C	0.1017	0.0048	0.0213	9.86e-06	0.00010063	0.000187064	0.0629999	0.00251048	19.6864
rs4239564	X-03088	19	A	G	0.1652	0.0035	-0.0155	7.62e-06	9.48263e-05	-0.000125391	0.19	0.00250041	19.6072
rs6464030	X-03088	7	T	C	0.591	0.0026	-0.0123	2.99e-06	7.28613e-05	-0.000101539	0.16	0.00285229	22.3745
rs7127507	X-03088	11	T	C	0.6814	0.0027	0.0122	4.95e-06	7.62901e-05	0.000102739	0.18	0.00260274	20.4118
rs7766963	X-03088	6	T	C	0.5211	0.0026	0.0116	8.56e-06	7.18735e-05	9.29978e-05	0.2	0.00253768	19.9002
rs10186957	X-03094	2	T	C	0.837	0.0026	-0.0124	2.42e-06	9.86434e-05	-1.70794e-05	0.86	0.00289873	22.7397
rs10738342	X-03094	9	T	C	0.5346	0.0018	0.0082	3.7e-06	7.18712e-05	3.72172e-05	0.6	0.00264547	20.7478
rs10822248	X-03094	10	T	C	0.8488	0.0026	-0.0136	2.84e-07	9.96635e-05	-9.35615e-05	0.35	0.00348487	27.354
rs10899249	X-03094	11	T	C	0.5316	0.0018	-0.0081	7.02e-06	7.21698e-05	-4.64309e-05	0.52	0.00258151	20.2448
rs11947970	X-03094	4	T	C	0.1515	0.0026	-0.0119	5.03e-06	9.87064e-05	-0.000131391	0.18	0.00267028	20.9429
rs12416136	X-03094	10	A	C	0.4756	0.0018	-0.0082	3.44e-06	7.18963e-05	9.05809e-05	0.21	0.00264547	20.7478
rs1260326	X-03094	2	T	C	0.4088	0.0024	0.0133	1.83e-08	7.32854e-05	5.8144e-05	0.43	0.00390976	30.7022
rs1289240	X-03094	14	T	C	0.5712	0.0018	-0.0084	2.41e-06	7.26153e-05	-0.000103925	0.15	0.00277573	21.7722
rs1929672	X-03094	10	T	C	0.5201	0.0018	0.0087	1.15e-06	7.19104e-05	0.000104694	0.15	0.00297694	23.3551
rs1930038	X-03094	9	T	C	0.5477	0.0018	0.008	7.29e-06	7.21493e-05	7.26363e-05	0.31	0.00251832	19.748
rs2187375	X-03094	18	A	G	0.1651	0.0026	-0.0221	2.65e-17	9.43444e-05	-7.04113e-05	0.46	0.00914991	72.2315
rs2285943	X-03094	7	T	G	0.4941	0.0018	0.0088	7.6e-07	7.18735e-05	1.3246e-05	0.85	0.00304556	23.8951
rs2451284	X-03094	2	T	C	0.4026	0.0018	-0.0084	2.75e-06	7.38211e-05	-0.000101987	0.17	0.00277573	21.7722
rs2862982	X-03094	2	A	G	0.8794	0.0033	-0.0149	5.01e-06	0.000111854	0.00018175	0.1	0.00259888	20.3814
rs2980872	X-03094	8	A	G	0.461	0.002	-0.009	6.8e-06	7.24298e-05	1.23289e-05	0.86	0.00258151	20.2448
rs3219095	X-03094	1	T	C	0.8471	0.0026	0.0117	9.79e-06	9.76951e-05	-0.000102202	0.3	0.00258151	20.2448
rs400839	X-03094	18	T	C	0.4443	0.0018	-0.008	7.8e-06	7.37068e-05	-7.18371e-05	0.33	0.00251832	19.748
rs4236893	X-03094	8	T	C	0.1865	0.0025	-0.0116	4.78e-06	9.23412e-05	-5.16936e-05	0.58	0.00274419	21.5241
rs623068	X-03094	4	A	C	0.9375	0.0079	0.0352	8.23e-06	0.000139582	0.000191409	0.17	0.00253106	19.8482
rs6679002	X-03094	1	T	G	0.5914	0.0018	0.0141	2.16e-15	7.32166e-05	-4.59316e-05	0.53	0.00778165	61.3454
rs716140	X-03094	6	T	C	0.4892	0.0018	0.0079	8.3e-06	7.19186e-05	0.000158365	0.0280001	0.00245591	19.2574
rs782378	X-03094	2	A	G	0.5252	0.0018	-0.0089	6.01e-07	7.18704e-05	4.31551e-05	0.55	0.00311495	24.4413
rs8078118	X-03094	17	A	C	0.4238	0.0019	0.0085	6.98e-06	7.2691e-05	6.77122e-05	0.35	0.00255148	20.0087
rs988143	X-03094	8	T	C	0.4828	0.0018	0.0081	5.25e-06	7.18685e-05	7.83875e-05	0.28	0.00258151	20.2448
rs998933	X-03094	11	T	C	0.9528	0.0051	0.0252	7.95e-07	0.000161164	0.000117569	0.47	0.00311085	24.409
rs11188538	X-06350	10	A	G	0.8687	0.0044	-0.0221	4.85e-07	0.000102722	0.000119759	0.24	0.00321405	25.2213
rs11623007	X-06350	14	A	C	0.5644	0.0027	0.012	8.62e-06	7.2561e-05	-9.72115e-05	0.18	0.00251832	19.748
rs12028243	X-06350	1	T	C	0.0717	0.0113	-0.0567	5.73e-07	0.000144332	0.000197375	0.17	0.00320764	25.1709
rs12152460	X-06350	3	T	C	0.1557	0.0045	0.021	3.76e-06	9.57827e-05	-0.000157517	0.1	0.00277573	21.7722
rs12961939	X-06350	18	A	C	0.7434	0.0034	0.0159	3.77e-06	8.11438e-05	2.46806e-06	0.98	0.00278737	21.8638
rs1742707	X-06350	14	T	G	0.4385	0.0027	0.0122	4.88e-06	7.24546e-05	-6.32373e-05	0.38	0.00260274	20.4118
rs1959400	X-06350	14	T	G	0.5551	0.0027	0.0122	6.67e-06	7.27607e-05	-0.000166027	0.0219999	0.00260274	20.4118
rs4415526	X-06350	1	T	C	0.4107	0.0028	0.0137	7.7e-07	7.31655e-05	2.98759e-05	0.68	0.00305049	23.9339
rs477580	X-06350	1	A	G	0.2397	0.0035	0.0168	1.27e-06	8.52057e-05	1.84159e-05	0.83	0.00293614	23.0341
rs7151771	X-06350	14	A	G	0.605	0.0027	-0.0123	5.02e-06	7.35378e-05	0.000184567	0.012	0.00264547	20.7478
rs818525	X-06350	1	T	C	0.1436	0.0044	0.0199	6.46e-06	9.86681e-05	-3.16804e-05	0.75	0.00260758	20.4498
rs921640	X-06350	4	A	G	0.0331	0.0164	-0.0732	8.25e-06	0.000192695	9.66749e-05	0.62	0.00253981	19.917
rs11773215	saccharin	7	A	G	0.2525	0.0219	0.0974	8.62e-06	8.12442e-05	-3.0063e-05	0.709999	0.00252176	19.7751
rs2717871	saccharin	7	A	G	0.8155	0.0137	-0.0618	6.64e-06	9.5859e-05	0.000130256	0.17	0.00259405	20.3435
rs3112989	saccharin	2	A	G	0.5555	0.0109	-0.0514	2.23e-06	7.22482e-05	0.000132133	0.0669993	0.00283408	22.2312
rs6016809	saccharin	20	T	C	0.9615	0.0282	-0.1345	1.82e-06	0.000185923	-7.0247e-05	0.709999	0.00289906	22.7423
rs7133595	saccharin	12	A	G	0.3868	0.0108	0.0519	1.66e-06	7.38654e-05	-8.41155e-05	0.25	0.00294292	23.0875
rs7628676	saccharin	3	A	G	0.8283	0.0139	-0.0653	2.5e-06	0.000118392	-0.000135365	0.25	0.00281284	22.0641
rs822406	saccharin	5	A	G	0.063	0.0332	0.1625	1.03e-06	0.000127058	-0.000239763	0.0589997	0.00305263	23.9508
rs11627546	1-oleoylglycerol (1-monoolein)	14	A	C	0.1703	0.0065	0.0294	6.87e-06	9.49028e-05	3.67118e-05	0.7	0.00260798	20.453
rs17071035	1-oleoylglycerol (1-monoolein)	4	A	G	0.8334	0.0067	-0.0329	8.57e-07	9.67367e-05	-0.000196774	0.0420001	0.00307239	24.1063
rs17729999	1-oleoylglycerol (1-monoolein)	8	A	G	0.0612	0.0108	-0.0492	5.23e-06	0.000145851	-0.000175269	0.23	0.00264547	20.7478
rs1889891	1-oleoylglycerol (1-monoolein)	6	T	C	0.2641	0.0057	0.0257	5.77e-06	8.09524e-05	2.37492e-05	0.77	0.00259156	20.3238
rs2143069	1-oleoylglycerol (1-monoolein)	6	A	G	0.4261	0.005	-0.0234	2.64e-06	7.35995e-05	-4.63163e-05	0.53	0.00279157	21.8968
rs2529488	1-oleoylglycerol (1-monoolein)	7	T	C	0.8627	0.0073	-0.0376	2.32e-07	0.000103743	1.99052e-05	0.85	0.00337933	26.5228
rs4937147	1-oleoylglycerol (1-monoolein)	11	A	G	0.1341	0.0074	0.0379	3.11e-07	0.000101962	1.45255e-05	0.89	0.00334143	26.2243
rs7525018	1-oleoylglycerol (1-monoolein)	1	T	G	0.7223	0.0058	-0.0268	3.64e-06	7.85725e-05	7.88371e-05	0.32	0.00272146	21.3453
rs7998013	1-oleoylglycerol (1-monoolein)	13	A	G	0.9344	0.0124	-0.0573	4.08e-06	0.000154353	1.99217e-05	0.9	0.00272178	21.3479
rs9296444	1-oleoylglycerol (1-monoolein)	6	T	C	0.7828	0.0058	0.0267	4.79e-06	8.85467e-05	0.000116415	0.19	0.00270124	21.1863
rs9313524	1-oleoylglycerol (1-monoolein)	5	T	C	0.4146	0.0059	0.0264	8.91e-06	7.27131e-05	0.000188107	0.00969996	0.0025525	20.0167
rs11030066	X-10510	11	T	C	0.1273	0.0035	-0.0167	2.13e-06	0.000102787	2.29989e-05	0.82	0.00290139	22.7607
rs11890704	X-10510	2	T	C	0.9322	0.0051	-0.0257	4.83e-07	0.000141636	-0.000174659	0.22	0.00323512	25.3872
rs12337498	X-10510	9	T	C	0.2157	0.0028	-0.0129	3.81e-06	8.48815e-05	-5.45034e-05	0.52	0.00270556	21.2203
rs12768523	X-10510	10	T	C	0.2137	0.0027	-0.0131	1.06e-06	8.51597e-05	-0.000115222	0.18	0.00299973	23.5344
rs12965690	X-10510	18	T	C	0.7726	0.0027	-0.0125	2.76e-06	8.5444e-05	-9.39521e-05	0.27	0.00273197	21.428
rs13117091	X-10510	4	A	G	0.1954	0.0027	0.0125	4.89e-06	9.16011e-05	0.000148086	0.11	0.00273197	21.428
rs13149458	X-10510	4	T	C	0.0539	0.0064	-0.0293	4.34e-06	0.000146718	8.79054e-05	0.55	0.00267168	20.9539
rs17046742	X-10510	2	A	G	0.1133	0.0035	0.0161	4.58e-06	0.000112829	8.84127e-06	0.94	0.0026972	21.1546
rs17304995	X-10510	3	A	G	0.7653	0.0026	0.0123	3.1e-06	8.49341e-05	0.000132663	0.12	0.00285229	22.3745
rs1994851	X-10510	8	A	G	0.0758	0.0043	-0.0203	2.69e-06	0.000120949	-5.72385e-05	0.64	0.00284047	22.2815
rs322129	X-10510	19	T	C	0.2023	0.0027	-0.012	7.74e-06	9.04983e-05	-6.91586e-05	0.44	0.00251832	19.748
rs3762660	X-10510	3	T	G	0.8935	0.0036	0.0199	2.68e-08	0.000114079	5.305e-06	0.96	0.00389027	30.5485
rs3849097	X-10510	5	T	G	0.8494	0.0034	-0.0161	1.73e-06	8.99724e-05	9.18464e-06	0.92	0.00285774	22.4173
rs4462847	X-10510	20	T	G	0.6479	0.005	0.0221	9.82e-06	7.28171e-05	-2.65858e-05	0.719999	0.00249076	19.5314
rs4739066	X-10510	8	A	G	0.9318	0.0044	-0.0195	9.51e-06	0.000142679	7.8289e-05	0.58	0.00250407	19.636
rs4814176	X-10510	20	T	C	0.394	0.0026	0.0157	1.04e-09	7.35658e-05	9.21935e-05	0.21	0.00463879	36.4537
rs4902243	X-10510	14	A	G	0.8624	0.0035	-0.0442	3.41e-37	9.77998e-05	-7.26968e-05	0.46	0.0199764	159.44
rs4949008	X-10510	10	A	G	0.6154	0.0025	0.012	2.48e-06	7.37844e-05	-8.24544e-06	0.91	0.00293614	23.0341
rs6498634	X-10510	16	T	G	0.7656	0.0026	0.0118	7.87e-06	8.46954e-05	8.60926e-05	0.31	0.00262571	20.5924
rs10072432	N-(2-furoyl)glycine	5	T	C	0.0175	0.0754	0.3673	1.1e-06	0.000178308	0.000150321	0.4	0.00302381	23.724
rs10995717	N-(2-furoyl)glycine	10	T	G	0.0683	0.0262	0.1194	5.23e-06	0.000146734	-3.45615e-05	0.81	0.00264744	20.7632
rs11158090	N-(2-furoyl)glycine	14	A	G	0.1877	0.0178	0.0787	9.64e-06	9.21781e-05	-0.000146383	0.11	0.00249228	19.5433
rs12540531	N-(2-furoyl)glycine	7	A	C	0.1129	0.0227	0.1022	6.74e-06	0.000111728	4.55277e-05	0.68	0.00258403	20.2646
rs12759216	N-(2-furoyl)glycine	1	A	G	0.9097	0.0255	-0.1242	1.05e-06	0.000119296	-4.7424e-05	0.69	0.00302287	23.7166
rs2277503	N-(2-furoyl)glycine	14	A	G	0.0502	0.0302	0.1667	3.43e-08	0.000172437	0.000119411	0.49	0.00387918	30.4611
rs3123713	N-(2-furoyl)glycine	10	A	G	0.0862	0.0249	0.114	4.88e-06	0.00011755	0.000209183	0.0749998	0.0026719	20.9556
rs3794836	N-(2-furoyl)glycine	18	A	G	0.0439	0.0351	0.1656	2.42e-06	0.000191596	0.000148815	0.44	0.0028369	22.2534
rs4384785	N-(2-furoyl)glycine	2	A	G	0.1018	0.0294	0.1372	3.16e-06	0.000114501	0.000104087	0.36	0.00277573	21.7722
rs626720	N-(2-furoyl)glycine	4	A	G	0.1195	0.0214	0.1018	1.86e-06	0.000107164	-9.07543e-05	0.4	0.00288393	22.6234
rs6994108	N-(2-furoyl)glycine	8	A	G	0.0236	0.0509	0.2358	3.68e-06	0.00018744	-1.62511e-06	0.99	0.00273548	21.4556
rs7039553	N-(2-furoyl)glycine	9	T	C	0.6695	0.015	-0.0694	3.56e-06	7.73645e-05	4.65895e-05	0.55	0.00272848	21.4006
rs7165202	N-(2-furoyl)glycine	15	T	C	0.9469	0.0323	-0.1564	1.29e-06	0.000167156	8.46224e-06	0.96	0.00298772	23.44
rs7315595	N-(2-furoyl)glycine	12	T	G	0.7851	0.0182	-0.0838	3.95e-06	8.5225e-05	-2.66606e-05	0.75	0.00270235	21.195
rs737853	N-(2-furoyl)glycine	22	A	G	0.617	0.0158	-0.0736	3.05e-06	7.25973e-05	-4.68527e-06	0.95	0.00276573	21.6935
rs749429	N-(2-furoyl)glycine	11	T	G	0.9406	0.0299	-0.142	2.07e-06	0.000143434	-0.000136247	0.34	0.00287445	22.5488
rs7638353	N-(2-furoyl)glycine	3	A	C	0.5531	0.0301	-0.1359	6.48e-06	7.24064e-05	-0.000166876	0.021	0.00259865	20.3796
rs7789832	N-(2-furoyl)glycine	7	T	C	0.0751	0.0286	0.1267	9.21e-06	0.000149587	8.87518e-05	0.55	0.0025021	19.6205
rs11125947	pyridoxate	2	T	C	0.3238	0.004	0.0177	9.82e-06	7.72705e-05	-7.13145e-05	0.36	0.00249639	19.5756
rs11758777	pyridoxate	6	T	C	0.7686	0.0041	0.0184	7.67e-06	8.55506e-05	4.74728e-05	0.58	0.00256757	20.1352
rs12445174	pyridoxate	16	A	C	0.8312	0.0049	-0.0226	3.61e-06	9.30239e-05	-4.88932e-05	0.6	0.00271154	21.2674
rs13142707	pyridoxate	4	T	G	0.0571	0.0091	0.0406	7.32e-06	0.000146508	-0.000314928	0.032	0.00253768	19.9002
rs1927938	pyridoxate	9	T	C	0.154	0.0049	-0.0237	1.39e-06	9.7282e-05	-9.42384e-06	0.92	0.00298112	23.388
rs2197296	pyridoxate	6	A	G	0.2529	0.0045	0.0207	4.75e-06	7.99963e-05	-4.35448e-05	0.59	0.0026972	21.1546
rs400120	pyridoxate	12	A	G	0.6474	0.004	0.0195	1.3e-06	7.41137e-05	-0.00016146	0.0290001	0.00302833	23.7595
rs7531679	pyridoxate	1	T	G	0.897	0.0111	0.0492	8.96e-06	0.000121081	-0.00014967	0.22	0.00250476	19.6414
rs12920537	X-06126	16	A	G	0.7386	0.0067	0.0308	4.37e-06	8.66198e-05	-3.69991e-05	0.67	0.00269371	21.1271
rs1344215	X-06126	3	A	G	0.4834	0.0088	0.0418	1.76e-06	7.44951e-05	-0.000123667	0.0969996	0.00287546	22.5567
rs1447149	X-06126	11	A	G	0.2486	0.0064	-0.0311	1.08e-06	8.4993e-05	4.75698e-05	0.58	0.00300901	23.6075
rs2834622	X-06126	21	T	C	0.2733	0.0064	0.0302	2.34e-06	7.88316e-05	-6.78179e-06	0.93	0.00283786	22.2609
rs6692597	X-06126	1	A	C	0.0597	0.0111	-0.0515	3.24e-06	0.000155011	0.000317109	0.0409996	0.00274376	21.5208
rs8071320	X-06126	17	T	G	0.2306	0.0064	-0.0294	4.16e-06	8.51706e-05	-2.28804e-05	0.79	0.0026899	21.0971
rs883118	X-06126	7	A	G	0.6702	0.0055	0.0254	4.22e-06	7.60647e-05	-7.97849e-05	0.29	0.00271851	21.3222
rs1005390	X-03056	7	T	G	0.7998	0.0034	0.0261	2.5e-14	8.91946e-05	6.69768e-06	0.94	0.00747542	58.9131
rs10065535	X-03056	5	A	G	0.025	0.01	0.046	4.23e-06	0.000198569	0.000418236	0.0350002	0.0026972	21.1546
rs10083422	X-03056	14	T	C	0.3043	0.0026	0.0119	6.74e-06	7.82243e-05	-3.37076e-05	0.67	0.00267028	20.9429
rs10771776	X-03056	12	A	G	0.5978	0.0026	0.0132	2.91e-07	7.31899e-05	-8.80281e-05	0.23	0.00328355	25.7686
rs11803189	X-03056	1	T	C	0.8545	0.0035	0.0164	3.96e-06	9.56811e-05	0.000142972	0.14	0.00279837	21.9503
rs12755479	X-03056	1	A	G	0.031	0.0161	-0.0773	1.59e-06	0.000179211	-0.000160513	0.37	0.00293765	23.046
rs17047802	X-03056	2	T	C	0.8891	0.0083	-0.038	4.12e-06	0.000109729	4.7889e-07	1	0.0026719	20.9556
rs17810453	X-03056	17	A	G	0.6796	0.0026	-0.0123	3.16e-06	7.64636e-05	-0.000205495	0.00719996	0.00285229	22.3745
rs1801394	X-03056	5	A	G	0.4675	0.0026	0.0121	3.33e-06	7.23142e-05	2.64039e-05	0.719999	0.00276054	21.6527
rs2184568	X-03056	10	A	G	0.6762	0.0055	-0.0248	6.01e-06	7.60889e-05	-0.000150694	0.0479999	0.00259192	20.3267
rs2256321	X-03056	10	T	C	0.6891	0.0027	-0.0121	5.53e-06	7.78053e-05	5.20385e-05	0.5	0.00256036	20.0785
rs269066	X-03056	1	A	G	0.2794	0.0027	-0.0122	5.28e-06	8.01388e-05	-3.52705e-05	0.66	0.00260274	20.4118
rs4422759	X-03056	8	T	C	0.1519	0.0035	0.0159	6.73e-06	9.91737e-05	7.52549e-05	0.450001	0.00263078	20.6323
rs4961335	X-03056	8	A	G	0.5531	0.0026	0.0123	1.89e-06	7.24733e-05	2.21482e-05	0.760001	0.00285229	22.3745
rs4973517	X-03056	2	T	C	0.7143	0.0027	-0.0119	9.1e-06	8.00396e-05	-1.86796e-06	0.98	0.00247663	19.4203
rs7165678	X-03056	15	A	G	0.6088	0.0026	-0.0123	2.63e-06	7.38619e-05	-0.000134229	0.0690001	0.00285229	22.3745
rs7281501	X-03056	21	T	G	0.9362	0.0107	0.0482	7.18e-06	0.000145533	7.52864e-05	0.6	0.00258686	20.2869
rs7806249	X-03056	7	T	C	0.6546	0.0026	0.0122	2.62e-06	7.54989e-05	0.000122083	0.11	0.00280623	22.0121
rs7982884	X-03056	13	A	G	0.0425	0.007	-0.0313	7.61e-06	0.000190476	4.58843e-05	0.81	0.00254892	19.9886
rs9959803	X-03056	18	T	C	0.96	0.0066	-0.0291	9.74e-06	0.000181053	0.000148914	0.41	0.00247851	19.4351
rs11211406	X-11905	1	A	C	0.7964	0.0058	0.0279	1.45e-06	8.87456e-05	-2.72852e-05	0.760001	0.00294877	23.1335
rs12629322	X-11905	3	T	C	0.7183	0.0048	-0.0233	1.44e-06	7.99093e-05	1.0211e-05	0.9	0.00300258	23.5569
rs17207792	X-11905	16	T	C	0.1399	0.009	0.0429	1.91e-06	8.08619e-05	-2.12037e-06	0.98	0.00289562	22.7153
rs1994459	X-11905	15	A	G	0.9529	0.0389	-0.1746	7.14e-06	0.000174912	0.000105916	0.54	0.00256829	20.1409
rs2016979	X-11905	16	T	C	0.7289	0.0068	0.0304	7.48e-06	7.85617e-05	-0.000108999	0.17	0.00254796	19.9811
rs2526978	X-11905	7	T	C	0.2984	0.0049	-0.0228	2.63e-06	7.74732e-05	7.37804e-05	0.34	0.00275962	21.6454
rs2561284	X-11905	3	T	G	0.1581	0.0226	0.1012	7.71e-06	0.00010302	-4.29237e-05	0.68	0.00255625	20.0462
rs3093198	X-11905	19	A	G	0.279	0.005	0.024	1.59e-06	7.93111e-05	-0.000110387	0.16	0.00293614	23.0341
rs4149056	X-11905	12	T	C	0.8367	0.0057	-0.0827	1.08e-47	0.000100007	0.000148312	0.14	0.0262001	210.451
rs4767064	X-11905	12	A	G	0.3478	0.0048	0.0216	8.17e-06	7.43699e-05	-5.68607e-05	0.44	0.00258151	20.2448
rs10832313	X-12435	11	A	G	0.9183	0.0322	-0.1452	6.67e-06	0.000131055	-0.000308132	0.0189998	0.00259218	20.3287
rs13082822	X-12435	3	T	G	0.8387	0.0322	-0.1452	6.73e-06	0.00010049	-0.000118081	0.24	0.00259218	20.3287
rs1383681	X-12435	4	A	G	0.4097	0.0193	0.086	8.08e-06	7.35191e-05	7.74035e-05	0.29	0.00253135	19.8505
rs17006323	X-12435	3	A	G	0.9636	0.0345	-0.1619	2.62e-06	0.000190695	-9.92092e-05	0.6	0.00280676	22.0163
rs244904	X-12435	5	A	G	0.5145	0.0188	-0.0916	1.15e-06	7.21272e-05	8.21495e-06	0.91	0.00302504	23.7336
rs6759985	X-12435	2	T	G	0.0471	0.0481	0.2189	5.33e-06	0.000184152	0.000195403	0.29	0.00264012	20.7057
rs827283	X-12435	10	A	G	0.7613	0.0256	-0.1151	6.95e-06	8.72624e-05	3.68578e-05	0.67	0.00257704	20.2097
rs9288697	X-12435	2	T	G	0.0503	0.0603	0.2691	8.11e-06	0.000185001	0.000303944	0.1	0.00253898	19.9105
rs9317012	X-12435	13	T	C	0.8991	0.0317	-0.1562	8.49e-07	0.000125344	1.34538e-05	0.91	0.00309363	24.2735
rs10434643	X-12680	5	A	G	0.8432	0.0057	-0.0255	8.39e-06	9.91963e-05	-7.78514e-05	0.43	0.00255148	20.0087
rs10489084	X-12680	4	T	C	0.7357	0.0049	0.0223	4.2e-06	8.23709e-05	0.000103256	0.21	0.00264022	20.7065
rs11532037	X-12680	11	A	G	0.9564	0.011	-0.0535	1.17e-06	0.000161554	-0.000377741	0.0189998	0.00301427	23.6489
rs11634716	X-12680	15	A	G	0.3458	0.0044	-0.0206	2.84e-06	7.55088e-05	0.000178905	0.0179999	0.00279374	21.9138
rs16841556	X-12680	1	A	C	0.6765	0.0046	-0.0212	4.48e-06	7.67064e-05	3.68357e-05	0.630001	0.00270738	21.2346
rs16853271	X-12680	1	T	G	0.8831	0.0065	0.0298	5.04e-06	0.000110223	9.30755e-05	0.4	0.00267924	21.0133
rs16908783	X-12680	12	A	G	0.2086	0.0051	-0.0255	5.52e-07	8.80808e-05	-0.000101949	0.25	0.00318512	24.9936
rs4714588	X-12680	6	T	C	0.7866	0.005	0.0231	4.86e-06	9.28015e-05	8.90583e-05	0.34	0.00272065	21.3389
rs574773	X-12680	1	T	C	0.0733	0.0079	-0.036	5.97e-06	0.000131666	-0.000247691	0.0599998	0.0026471	20.7606
rs6929665	X-12680	6	A	G	0.6775	0.0047	-0.0207	8.92e-06	7.79894e-05	-0.000129867	0.0959997	0.00247309	19.3925
rs11664183	1-methylxanthine	18	A	G	0.8302	0.0054	-0.0244	6.66e-06	9.755e-05	-3.26887e-05	0.74	0.00260274	20.4118
rs1445437	1-methylxanthine	12	A	G	0.4167	0.0045	0.0199	7.87e-06	7.32859e-05	-0.000128964	0.0779992	0.00249326	19.5511
rs2151358	1-methylxanthine	10	A	G	0.7211	0.0045	-0.02	9.47e-06	7.98777e-05	1.51021e-05	0.85	0.00251832	19.748
rs332176	1-methylxanthine	10	A	G	0.7408	0.0046	-0.0215	2.52e-06	8.21545e-05	6.22656e-05	0.450001	0.00278434	21.8399
rs3825895	1-methylxanthine	15	T	C	0.4752	0.0046	0.0207	8.32e-06	7.186e-05	3.55671e-06	0.96	0.00258151	20.2448
rs4921914	1-methylxanthine	8	T	C	0.7848	0.0054	0.0879	1.09e-60	8.65353e-05	-0.000140057	0.11	0.0327565	264.898
rs494075	1-methylxanthine	1	A	C	0.4921	0.0045	-0.0201	8.48e-06	7.23405e-05	1.1473e-06	0.99	0.0025435	19.946
rs6803606	1-methylxanthine	3	T	C	0.7239	0.0045	-0.0216	2.06e-06	7.98193e-05	8.74148e-05	0.27	0.00293614	23.0341
rs704852	1-methylxanthine	1	A	C	0.758	0.005	-0.023	4.23e-06	9.79193e-05	0.000125942	0.2	0.0026972	21.1546
rs7905007	1-methylxanthine	10	T	G	0.1012	0.0071	-0.0317	7.27e-06	0.00011972	-4.69432e-05	0.69	0.00254137	19.9292
rs9837363	1-methylxanthine	3	T	C	0.4628	0.0045	-0.0206	3.6e-06	7.86867e-05	-5.85822e-05	0.46	0.00267128	20.9507
rs9910557	1-methylxanthine	17	A	G	0.4874	0.0045	-0.0215	1.62e-06	7.2006e-05	7.43905e-05	0.3	0.00290909	22.8213
rs10275746	X-12786	7	T	C	0.4335	0.0042	0.0191	4.95e-06	7.21765e-05	7.94175e-05	0.27	0.00263629	20.6756
rs10756216	X-12786	9	T	C	0.2358	0.005	0.0268	6.63e-08	8.49369e-05	2.58281e-05	0.760001	0.00365855	28.7223
rs11905798	X-12786	20	A	G	0.0405	0.0212	-0.0997	2.5e-06	0.000152175	-0.00042088	0.00569994	0.0028188	22.111
rs1195892	X-12786	12	T	C	0.5662	0.0042	-0.0188	6.16e-06	7.21804e-05	0.000122544	0.0899995	0.00255433	20.0312
rs1235385	X-12786	8	T	C	0.167	0.0057	0.0257	5.66e-06	8.84727e-05	-2.66601e-05	0.760001	0.00259156	20.3238
rs12580426	X-12786	12	A	G	0.9345	0.0083	0.0431	2.2e-07	0.000143082	-0.000104836	0.46	0.00343459	26.958
rs12810144	X-12786	12	T	C	0.079	0.0162	0.0754	3.35e-06	0.000112841	9.70649e-05	0.39	0.00276111	21.6572
rs133565	X-12786	22	A	G	0.3318	0.0042	-0.0189	8.51e-06	7.56497e-05	-0.000100468	0.18	0.00258151	20.2448
rs4630827	X-12786	20	T	C	0.201	0.005	0.0226	7.34e-06	8.72941e-05	0.000142596	0.1	0.00260445	20.4252
rs8086010	X-12786	18	A	C	0.6663	0.0042	-0.0192	5.48e-06	7.52446e-05	-6.40261e-05	0.39	0.00266389	20.8926
rs9635567	X-12786	16	T	C	0.7787	0.005	0.0227	5.73e-06	8.8058e-05	4.9303e-05	0.58	0.00262749	20.6063
rs1095462	pro-hydroxy-pro	2	T	C	0.3553	0.005	-0.0252	4.13e-07	7.408e-05	4.65921e-05	0.53	0.00323612	25.3951
rs11920551	pro-hydroxy-pro	3	A	G	0.218	0.0033	0.0174	1.63e-07	8.73237e-05	-9.33797e-05	0.28	0.0035408	27.7945
rs177387	pro-hydroxy-pro	14	A	G	0.5143	0.0025	-0.0114	6.19e-06	7.26988e-05	1.32129e-05	0.86	0.00265062	20.7883
rs1812081	pro-hydroxy-pro	2	T	G	0.3963	0.0025	0.0114	5.48e-06	7.32563e-05	-0.000122361	0.0949992	0.00265062	20.7883
rs1896198	pro-hydroxy-pro	8	A	G	0.416	0.0025	-0.0124	8.67e-07	7.28705e-05	5.99568e-05	0.41	0.00313452	24.5953
rs1930131	pro-hydroxy-pro	9	T	C	0.821	0.0034	-0.0159	2.35e-06	9.28732e-05	0.000113186	0.22	0.00278737	21.8638
rs270771	pro-hydroxy-pro	19	T	C	0.0551	0.0061	-0.0279	4.02e-06	0.000160251	-0.000267651	0.0949992	0.00266661	20.914
rs3108879	pro-hydroxy-pro	8	T	C	0.6251	0.0026	-0.0116	5.88e-06	7.38667e-05	0.00018991	0.01	0.00253768	19.9002
rs737842	pro-hydroxy-pro	22	A	G	0.5825	0.0026	-0.012	3.05e-06	7.26699e-05	9.97174e-06	0.89	0.00271523	21.2963
rs748651	pro-hydroxy-pro	4	T	C	0.5135	0.0027	-0.0124	4.06e-06	7.24141e-05	2.95887e-05	0.68	0.00268855	21.0865
rs9528023	pro-hydroxy-pro	13	T	C	0.2466	0.0031	-0.0146	3.36e-06	8.04187e-05	-1.36943e-05	0.86	0.00282699	22.1754
rs9594738	pro-hydroxy-pro	13	T	C	0.4782	0.0025	0.0137	4.53e-08	7.16596e-05	-7.56901e-05	0.29	0.00382357	30.0227
rs12160763	X-13429	22	A	G	0.9499	0.0142	0.0681	1.78e-06	0.000163779	-0.000169754	0.3	0.00293099	22.9936
rs12317268	X-13429	12	A	G	0.8337	0.0079	-0.1377	2.09e-67	0.000100069	0.00014818	0.14	0.03738	303.74
rs12810446	X-13429	12	T	C	0.272	0.0072	-0.047	5.29e-11	8.1876e-05	0.000131768	0.11	0.0054168	42.601
rs13276952	X-13429	8	A	C	0.3037	0.0146	0.0657	6.5e-06	7.84617e-05	-5.93762e-05	0.450001	0.00258151	20.2448
rs296381	X-13429	19	T	C	0.8302	0.0082	0.053	1.07e-10	9.68466e-05	2.19784e-05	0.82	0.00531108	41.765
rs8063217	X-13429	16	T	C	0.0594	0.0279	0.1278	4.7e-06	0.000160669	-6.63028e-05	0.68	0.00267462	20.9769
rs10089452	1-palmitoylglycerophosphoethanolamine	8	A	C	0.5399	0.0028	-0.0126	6.53e-06	7.39315e-05	-0.000108932	0.14	0.00258151	20.2448
rs1260326	1-palmitoylglycerophosphoethanolamine	2	T	C	0.4052	0.0026	0.0139	9.31e-08	7.32854e-05	5.8144e-05	0.43	0.00363974	28.5741
rs1533302	1-palmitoylglycerophosphoethanolamine	2	A	G	0.4472	0.0026	-0.014	1.09e-07	7.28012e-05	-0.000124783	0.0870001	0.00369211	28.9867
rs179070	1-palmitoylglycerophosphoethanolamine	14	A	G	0.4773	0.0027	0.0119	7.43e-06	7.20712e-05	-4.20562e-06	0.95	0.00247663	19.4203
rs2070895	1-palmitoylglycerophosphoethanolamine	15	A	G	0.208	0.0034	0.0297	1.36e-18	8.66988e-05	0.000197505	0.0230001	0.00965853	76.2859
rs2161134	1-palmitoylglycerophosphoethanolamine	5	A	G	0.6204	0.0026	0.0117	6.93e-06	7.35337e-05	7.78086e-05	0.29	0.00258151	20.2448
rs2179170	1-palmitoylglycerophosphoethanolamine	6	T	C	0.1941	0.0034	0.0155	5.02e-06	9.02615e-05	-2.70556e-05	0.760001	0.00264926	20.7776
rs2305779	1-palmitoylglycerophosphoethanolamine	19	A	G	0.1237	0.0042	0.0196	2.79e-06	0.000109843	-0.000215506	0.05	0.00277573	21.7722
rs2477833	1-palmitoylglycerophosphoethanolamine	6	T	C	0.1056	0.0044	-0.0201	4.81e-06	0.000107348	-6.04503e-06	0.96	0.00266012	20.863
rs2606621	1-palmitoylglycerophosphoethanolamine	6	A	G	0.2991	0.0027	-0.013	9.59e-07	7.91489e-05	-3.83403e-06	0.96	0.00295424	23.1765
rs4315100	1-palmitoylglycerophosphoethanolamine	11	T	C	0.6818	0.0027	-0.0117	9.51e-06	7.74977e-05	3.19248e-05	0.68	0.00239428	18.773
rs4687841	1-palmitoylglycerophosphoethanolamine	3	A	G	0.6302	0.0026	0.0122	3.34e-06	7.40919e-05	0.000109188	0.14	0.00280623	22.0121
rs4812575	1-palmitoylglycerophosphoethanolamine	20	A	G	0.3039	0.0027	0.012	6.39e-06	7.9334e-05	-6.0206e-05	0.450001	0.00251832	19.748
rs6799366	1-palmitoylglycerophosphoethanolamine	3	T	C	0.3135	0.0026	0.0123	3.5e-06	7.69155e-05	0.000136591	0.0759994	0.00285229	22.3745
rs6897246	1-palmitoylglycerophosphoethanolamine	5	A	G	0.3294	0.0027	0.0118	9.29e-06	7.64307e-05	-1.09072e-05	0.89	0.00243528	19.0953
rs7290374	1-palmitoylglycerophosphoethanolamine	22	A	G	0.4047	0.0027	0.0125	3.64e-06	7.56776e-05	0.000136281	0.0719996	0.00273197	21.428
rs7403602	1-palmitoylglycerophosphoethanolamine	15	T	C	0.5361	0.0026	-0.0117	7.15e-06	7.27229e-05	-4.31097e-05	0.55	0.00258151	20.2448
rs7706198	1-palmitoylglycerophosphoethanolamine	5	A	G	0.1782	0.0075	-0.0344	4.55e-06	9.0784e-05	5.38066e-06	0.95	0.00268163	21.0321
rs7966920	1-palmitoylglycerophosphoethanolamine	12	T	C	0.834	0.0035	-0.0154	9.02e-06	9.93949e-05	-1.27199e-06	0.99	0.00246833	19.3551
rs9854668	1-palmitoylglycerophosphoethanolamine	3	A	C	0.702	0.0026	0.0125	2.52e-06	7.77113e-05	7.68113e-05	0.32	0.00294553	23.108
rs12449543	X-14056	17	T	C	0.4462	0.0036	0.016	8.25e-06	7.22445e-05	-4.08961e-05	0.57	0.00251832	19.748
rs12547884	X-14056	8	A	G	0.7663	0.0039	-0.0175	6.32e-06	8.52374e-05	6.3542e-05	0.46	0.00256686	20.1296
rs4567273	X-14056	1	A	C	0.2608	0.0056	0.0251	8.97e-06	8.20225e-05	-0.000142141	0.0830004	0.00256111	20.0845
rs6582090	X-14056	12	T	G	0.745	0.0038	-0.0168	7.42e-06	8.35064e-05	5.40302e-05	0.52	0.00249195	19.5407
rs10753990	X-14541	1	A	C	0.3849	0.0069	-0.0326	2.5e-06	7.41879e-05	-4.06557e-05	0.58	0.00284493	22.3165
rs11786174	X-14541	8	A	C	0.1501	0.0112	-0.0519	3.61e-06	0.0001048	0.000267369	0.0109999	0.00273703	21.4678
rs11927423	X-14541	3	A	G	0.9586	0.0175	0.08	4.77e-06	0.000189819	9.50697e-05	0.62	0.00266389	20.8926
rs12962966	X-14541	18	T	C	0.17	0.0095	0.0453	1.83e-06	0.000101054	-2.96225e-05	0.77	0.00289774	22.732
rs12974040	X-14541	19	T	C	0.2168	0.0103	-0.0503	1.14e-06	8.80308e-05	0.000239741	0.00649995	0.00303886	23.8424
rs1479073	X-14541	5	T	C	0.7131	0.0077	0.035	5.97e-06	7.76893e-05	-1.74349e-05	0.82	0.00263379	20.6559
rs151316	X-14541	11	T	C	0.183	0.017	0.082	1.41e-06	9.86668e-05	-0.000208163	0.0350002	0.00296491	23.2605
rs1783235	X-14541	11	A	G	0.7188	0.0077	0.0347	6.59e-06	8.02231e-05	2.71964e-05	0.73	0.00258895	20.3033
rs2404867	X-14541	4	A	C	0.7977	0.0114	0.053	3.14e-06	8.92836e-05	-2.42303e-05	0.79	0.00275496	21.6088
rs327759	X-14541	9	T	C	0.2319	0.0086	0.042	1.02e-06	8.7646e-05	-1.93906e-05	0.82	0.00303914	23.8446
rs3846241	X-14541	4	A	G	0.404	0.0105	-0.0478	5.75e-06	7.23312e-05	-1.03847e-05	0.89	0.0026418	20.7189
rs6999153	X-14541	8	A	G	0.5597	0.0069	0.0313	5.97e-06	7.25502e-05	5.73507e-05	0.43	0.00262314	20.5721
rs7211140	X-14541	17	A	G	0.4598	0.0074	0.0358	1.41e-06	7.26426e-05	-6.40437e-05	0.38	0.00298247	23.3987
rs802524	X-14541	7	T	C	0.9577	0.0182	0.0875	1.47e-06	0.0001718	-3.39775e-05	0.84	0.00294553	23.108
rs10082235	4-androsten-3beta,17beta-diol disulfate 2*	1	T	C	0.0735	0.0084	-0.0385	4.09e-06	0.000139088	0.000127631	0.36	0.00267775	21.0016
rs12508354	4-androsten-3beta,17beta-diol disulfate 2*	4	T	G	0.328	0.0047	-0.0232	8.24e-07	7.68174e-05	6.55965e-05	0.39	0.00310457	24.3595
rs12521994	4-androsten-3beta,17beta-diol disulfate 2*	5	A	G	0.9559	0.0109	0.05	4.46e-06	0.000173976	-0.000490277	0.00479999	0.0026822	21.0366
rs12525109	4-androsten-3beta,17beta-diol disulfate 2*	6	A	G	0.771	0.005	0.0244	8.91e-07	8.41112e-05	-4.82883e-05	0.57	0.00303453	23.8083
rs1337985	4-androsten-3beta,17beta-diol disulfate 2*	13	T	C	0.627	0.0041	-0.0184	7.64e-06	7.48871e-05	-6.5089e-05	0.38	0.00256757	20.1352
rs13419511	4-androsten-3beta,17beta-diol disulfate 2*	2	A	G	0.5995	0.0041	-0.0187	5.78e-06	7.32103e-05	4.83212e-05	0.51	0.00265176	20.7972
rs1476117	4-androsten-3beta,17beta-diol disulfate 2*	16	A	G	0.5513	0.0041	0.0187	5.86e-06	7.22215e-05	-9.70894e-05	0.18	0.00265176	20.7972
rs2295709	4-androsten-3beta,17beta-diol disulfate 2*	6	T	C	0.7937	0.005	0.0228	4.81e-06	8.6367e-05	-3.41652e-05	0.69	0.00265062	20.7883
rs2762353	4-androsten-3beta,17beta-diol disulfate 2*	6	A	G	0.4536	0.0041	0.0299	2.51e-13	7.23879e-05	-0.000216076	0.00280001	0.00675155	53.1696
rs296396	4-androsten-3beta,17beta-diol disulfate 2*	19	T	C	0.1648	0.0056	-0.0298	1.26e-07	9.75904e-05	-2.48559e-05	0.8	0.00360627	28.3104
rs3733475	4-androsten-3beta,17beta-diol disulfate 2*	4	T	G	0.3611	0.0047	-0.0221	2.78e-06	7.36127e-05	1.74648e-06	0.98	0.00281796	22.1044
rs4149056	4-androsten-3beta,17beta-diol disulfate 2*	12	T	C	0.8386	0.0055	-0.0485	1.33e-18	0.000100007	0.000148312	0.14	0.00984089	77.7405
rs6584331	4-androsten-3beta,17beta-diol disulfate 2*	10	T	C	0.4843	0.004	0.0211	1.77e-07	7.18523e-05	-0.000132853	0.064	0.00354384	27.8185
rs6755484	4-androsten-3beta,17beta-diol disulfate 2*	2	T	C	0.4847	0.0041	-0.0191	3.11e-06	7.18971e-05	-2.81075e-05	0.7	0.0027661	21.6964
rs7183977	4-androsten-3beta,17beta-diol disulfate 2*	15	T	C	0.6755	0.0047	-0.0233	7.19e-07	7.58648e-05	7.23423e-05	0.34	0.0031313	24.57
rs966968	4-androsten-3beta,17beta-diol disulfate 2*	13	T	C	0.7093	0.0048	0.0214	7.86e-06	7.94681e-05	0.000183943	0.021	0.00253404	19.8717
rs9938618	4-androsten-3beta,17beta-diol disulfate 2*	16	A	G	0.943	0.0096	-0.0452	2.74e-06	0.000157567	0.000156698	0.32	0.00282538	22.1627
rs10180510	palmitoyl sphingomyelin	2	T	C	0.4607	0.0017	0.0089	3.75e-07	7.25363e-05	3.9048e-07	1	0.00349088	27.4013
rs11222450	palmitoyl sphingomyelin	11	T	C	0.596	0.0018	-0.0078	9.18e-06	7.31442e-05	-0.000147519	0.0439997	0.00239428	18.773
rs11627310	palmitoyl sphingomyelin	14	A	G	0.251	0.0019	0.0084	7.06e-06	8.30422e-05	-1.00716e-05	0.9	0.00249195	19.5407
rs11682640	palmitoyl sphingomyelin	2	A	G	0.5871	0.0018	0.0082	2.66e-06	7.28603e-05	4.44491e-05	0.54	0.00264547	20.7478
rs11692794	palmitoyl sphingomyelin	2	T	C	0.432	0.0018	-0.008	6.68e-06	7.26417e-05	3.62966e-05	0.62	0.00251832	19.748
rs11782386	palmitoyl sphingomyelin	8	T	C	0.1092	0.0027	-0.0137	3.09e-07	0.000113724	-0.00017568	0.12	0.00327988	25.7396
rs11938858	palmitoyl sphingomyelin	4	T	C	0.3657	0.0018	-0.0084	1.59e-06	7.43297e-05	4.89309e-07	0.99	0.00277573	21.7722
rs12478048	palmitoyl sphingomyelin	2	A	G	0.2527	0.0019	0.0097	1.49e-07	8.29027e-05	0.000149978	0.0700003	0.00332019	26.057
rs12713852	palmitoyl sphingomyelin	2	A	G	0.6774	0.0018	0.0081	5.24e-06	7.67922e-05	1.58864e-05	0.84	0.00258151	20.2448
rs13078757	palmitoyl sphingomyelin	3	T	G	0.71	0.0018	-0.008	7.86e-06	7.8922e-05	5.10902e-05	0.52	0.00251832	19.748
rs13236645	palmitoyl sphingomyelin	7	A	G	0.7326	0.0018	0.0085	2.48e-06	8.02362e-05	4.8735e-05	0.54	0.00284203	22.2937
rs1432288	palmitoyl sphingomyelin	2	T	G	0.1421	0.0026	0.0125	1.18e-06	0.000104284	-0.000112663	0.28	0.00294553	23.108
rs1445447	palmitoyl sphingomyelin	16	A	G	0.7448	0.0018	-0.0083	3.91e-06	8.20816e-05	-6.86e-05	0.4	0.00271021	21.2569
rs17310169	palmitoyl sphingomyelin	14	T	C	0.1509	0.0026	-0.0116	8.38e-06	9.5366e-05	8.26334e-06	0.93	0.00253768	19.9002
rs174541	palmitoyl sphingomyelin	11	T	C	0.6443	0.0018	0.0079	8.26e-06	7.47561e-05	6.08483e-05	0.42	0.00245591	19.2574
rs17539845	palmitoyl sphingomyelin	18	A	G	0.0938	0.0033	-0.0152	4.8e-06	0.000119151	1.23337e-05	0.92	0.0027043	21.2104
rs17734019	palmitoyl sphingomyelin	2	A	C	0.9604	0.0049	0.0232	2.03e-06	0.000138409	-1.29949e-05	0.93	0.00285701	22.4116
rs1789679	palmitoyl sphingomyelin	11	A	G	0.689	0.0018	0.0092	2.92e-07	7.76504e-05	6.29654e-05	0.42	0.00332778	26.1168
rs2269282	palmitoyl sphingomyelin	5	T	C	0.6994	0.0018	0.0081	4.53e-06	7.86552e-05	9.68847e-05	0.22	0.00258151	20.2448
rs3733593	palmitoyl sphingomyelin	4	A	G	0.4373	0.0017	0.008	4.66e-06	7.24112e-05	-0.000117257	0.11	0.00282245	22.1397
rs39578	palmitoyl sphingomyelin	19	A	G	0.729	0.002	-0.01	5.73e-07	8.14455e-05	-6.34656e-05	0.44	0.00318512	24.9936
rs420422	palmitoyl sphingomyelin	5	T	C	0.542	0.0018	-0.009	3.01e-07	7.26755e-05	-6.83069e-05	0.35	0.00318512	24.9936
rs445925	palmitoyl sphingomyelin	19	A	G	0.079	0.004	-0.024	1.97e-09	0.000115277	-0.000101628	0.38	0.00458015	35.9908
rs4749219	palmitoyl sphingomyelin	10	A	G	0.2784	0.0018	0.0082	7.02e-06	7.94794e-05	-2.38734e-05	0.760001	0.00264547	20.7478
rs484061	palmitoyl sphingomyelin	3	A	G	0.5129	0.0017	-0.0081	3.62e-06	7.2369e-05	3.13285e-05	0.67	0.00289324	22.6966
rs559346	palmitoyl sphingomyelin	1	T	C	0.4193	0.0017	0.0079	6.62e-06	7.26822e-05	-2.60659e-05	0.719999	0.00275252	21.5896
rs6043498	palmitoyl sphingomyelin	20	T	G	0.0688	0.0034	-0.0172	4.81e-07	0.000133377	1.71119e-06	0.99	0.00326026	25.5852
rs633695	palmitoyl sphingomyelin	15	A	G	0.7183	0.0018	-0.01	2.47e-08	7.91745e-05	-0.0001448	0.0669993	0.00392931	30.8563
rs6511720	palmitoyl sphingomyelin	19	T	G	0.1203	0.0028	-0.0134	1.33e-06	0.000110916	0.000133434	0.23	0.00291874	22.8972
rs6589371	palmitoyl sphingomyelin	11	T	C	0.1212	0.0026	0.0123	3.24e-06	0.000104818	-2.96894e-05	0.780001	0.00285229	22.3745
rs6708367	palmitoyl sphingomyelin	2	A	G	0.7078	0.0018	0.0092	3.09e-07	7.8604e-05	0.000119451	0.13	0.00332778	26.1168
rs6745464	palmitoyl sphingomyelin	2	T	C	0.5494	0.0017	-0.0084	1.39e-06	7.20656e-05	-0.000106108	0.14	0.00311085	24.409
rs6911080	palmitoyl sphingomyelin	6	T	C	0.7145	0.0018	-0.0089	5.23e-07	7.80883e-05	-2.85034e-05	0.719999	0.00311495	24.4413
rs7185774	palmitoyl sphingomyelin	16	T	C	0.3408	0.0018	0.0085	1.26e-06	7.61158e-05	0.000242431	0.00140001	0.00284203	22.2937
rs7213136	palmitoyl sphingomyelin	17	A	G	0.6033	0.0018	0.0079	8.93e-06	7.29834e-05	7.52149e-05	0.3	0.00245591	19.2574
rs7632727	palmitoyl sphingomyelin	3	T	C	0.8935	0.0027	0.0127	2.01e-06	0.000113972	5.58713e-06	0.96	0.00281984	22.1192
rs8059670	palmitoyl sphingomyelin	16	T	C	0.4431	0.0017	-0.0091	1.88e-07	7.20013e-05	9.37964e-05	0.19	0.00364895	28.6467
rs9572325	palmitoyl sphingomyelin	13	T	G	0.4286	0.0018	0.0085	1.88e-06	7.38862e-05	-2.25421e-06	0.98	0.00284203	22.2937
rs9853219	palmitoyl sphingomyelin	3	A	C	0.6488	0.0018	0.0079	6.95e-06	7.58188e-05	-5.74872e-06	0.94	0.00245591	19.2574
