# Supplementary material for: The role of blood metabolites in oral cancer: insights from a Mendelian randomization approach
Source: Front Oncol. 2024 Feb 5;14:1305684. doi: 10.3389/fonc.2024.1305684 (PMC10876297; doi:10.3389/fonc.2024.1305684)
Supplement: Supplementary file 4 [file Table_4.xlsx]

## Sheet: Table S2
Table S4 The Result of MR analysis
Exposure	Method	nSNP	b	SE	P value	OR (95%CI)
tryptophan	MR Egger	136	-0.004	0.007	0.529	0.996 (0.982-1.009)
	Weighted median	136	0.003	0.002	0.146	1.003 (0.999-1.007)
	Inverse variance weighted	136	0.003	0.001	0.018	1.003 (1.001-1.006)
	Simple mode	136	0.007	0.006	0.235	1.007 (0.996-1.018)
	Weighted mode	136	-0.001	0.005	0.784	0.999 (0.989-1.008)
uridine	MR Egger	16	0.003	0.007	0.67	1.003 (0.99-1.017)
	Weighted median	16	-0.005	0.003	0.1	0.995 (0.989-1.001)
	Inverse variance weighted	16	-0.005	0.002	0.049	0.995 (0.991-1.0)
	Simple mode	16	-0.007	0.005	0.175	0.993 (0.983-1.003)
	Weighted mode	16	-0.007	0.005	0.171	0.993 (0.984-1.002)
allantoin	MR Egger	14	-0.005	0.003	0.107	0.995 (0.99-1.001)
	Weighted median	14	-0.003	0.001	0.029	0.997 (0.995-1.0)
	Inverse variance weighted	14	-0.002	0.001	0.047	0.998 (0.996-1.0)
	Simple mode	14	-0.003	0.002	0.276	0.997 (0.993-1.002)
	Weighted mode	14	-0.003	0.002	0.066	0.997 (0.993-1.0)
pentadecanoate (15:0)	MR Egger	16	-0.001	0.006	0.914	0.999 (0.987-1.012)
	Weighted median	16	0.002	0.002	0.35	1.002 (0.998-1.006)
	Inverse variance weighted	16	0.003	0.002	0.043	1.003 (1.0-1.006)
	Simple mode	16	0.003	0.004	0.439	1.003 (0.995-1.011)
	Weighted mode	16	-0.001	0.003	0.752	0.999 (0.992-1.006)
alpha-tocopherol	MR Egger	7	-0.001	0.004	0.773	0.999 (0.99-1.007)
	Weighted median	7	-0.004	0.002	0.063	0.996 (0.993-1.0)
	Inverse variance weighted	7	-0.004	0.002	0.011	0.996 (0.993-0.999)
	Simple mode	7	-0.003	0.003	0.296	0.997 (0.992-1.002)
	Weighted mode	7	-0.003	0.003	0.242	0.997 (0.992-1.002)
laurate (12:0)	MR Egger	31	0.003	0.005	0.535	1.003 (0.993-1.014)
	Weighted median	31	0.003	0.002	0.175	1.003 (0.999-1.007)
	Inverse variance weighted	31	0.003	0.002	0.038	1.003 (1.0-1.006)
	Simple mode	31	0.003	0.004	0.521	1.003 (0.995-1.01)
	Weighted mode	31	0.003	0.003	0.412	1.003 (0.996-1.009)
X-03003	MR Egger	7	-0.041	0.024	0.152	0.96 (0.915-1.007)
	Weighted median	7	-0.005	0.003	0.154	0.995 (0.988-1.002)
	Inverse variance weighted	7	-0.007	0.003	0.005	0.993 (0.988-0.998)
	Simple mode	7	-0.005	0.005	0.361	0.995 (0.985-1.005)
	Weighted mode	7	-0.005	0.005	0.331	0.995 (0.986-1.004)
X-03088	MR Egger	16	0.001	0.002	0.71	1.001 (0.997-1.004)
	Weighted median	16	0.001	0.002	0.451	1.001 (0.998-1.004)
	Inverse variance weighted	16	0.003	0.001	0.006	1.003 (1.001-1.005)
	Simple mode	16	0.007	0.003	0.045	1.007 (1.001-1.014)
	Weighted mode	16	0.001	0.002	0.501	1.001 (0.998-1.004)
X-03094	MR Egger	25	0.001	0.004	0.787	1.001 (0.994-1.008)
	Weighted median	25	0.004	0.002	0.031	1.004 (1.0-1.009)
	Inverse variance weighted	25	0.004	0.001	0.011	1.004 (1.001-1.006)
	Simple mode	25	0.006	0.004	0.119	1.006 (0.999-1.014)
	Weighted mode	25	0.005	0.003	0.097	1.005 (0.999-1.01)
X-06350	MR Egger	12	-0.001	0.002	0.65	0.999 (0.994-1.003)
	Weighted median	12	-0.002	0.002	0.196	0.998 (0.994-1.001)
	Inverse variance weighted	12	-0.004	0.001	0.003	0.996 (0.994-0.999)
	Simple mode	12	-0.002	0.003	0.401	0.998 (0.993-1.003)
	Weighted mode	12	-0.002	0.002	0.244	0.998 (0.994-1.001)
saccharin	MR Egger	7	0	0.001	0.819	1.0 (0.997-1.002)
	Weighted median	7	-0.001	0.001	0.072	0.999 (0.998-1.0)
	Inverse variance weighted	7	-0.001	0	0.049	0.999 (0.998-1.0)
	Simple mode	7	-0.002	0.001	0.111	0.998 (0.997-1.0)
	Weighted mode	7	-0.001	0.001	0.151	0.999 (0.997-1.0)
1-oleoylglycerol (1-monoolein)	MR Egger	11	0	0.004	0.913	1.0 (0.992-1.007)
	Weighted median	11	0.001	0.001	0.399	1.001 (0.999-1.003)
	Inverse variance weighted	11	0.002	0.001	0.04	1.002 (1.0-1.004)
	Simple mode	11	0.001	0.002	0.733	1.001 (0.997-1.005)
	Weighted mode	11	0	0.002	0.821	1.0 (0.996-1.005)
X-10510	MR Egger	19	-0.002	0.003	0.548	0.998 (0.993-1.004)
	Weighted median	19	0.001	0.002	0.41	1.001 (0.998-1.005)
	Inverse variance weighted	19	0.002	0.001	0.048	1.002 (1.0-1.005)
	Simple mode	19	0	0.003	0.949	1.0 (0.995-1.005)
	Weighted mode	19	0.001	0.002	0.75	1.001 (0.997-1.004)
N-(2-furoyl)glycine	MR Egger	18	0.001	0.001	0.082	1.001 (1.0-1.002)
	Weighted median	18	0	0	0.181	1.0 (1.0-1.001)
	Inverse variance weighted	18	0	0	0.04	1.0 (1.0-1.001)
	Simple mode	18	0.001	0.001	0.319	1.001 (1.0-1.002)
	Weighted mode	18	0	0	0.255	1.0 (1.0-1.001)
pyridoxate	MR Egger	8	-0.005	0.004	0.254	0.995 (0.987-1.003)
	Weighted median	8	-0.003	0.002	0.135	0.997 (0.994-1.001)
	Inverse variance weighted	8	-0.003	0.001	0.028	0.997 (0.994-1.0)
	Simple mode	8	-0.002	0.003	0.597	0.998 (0.992-1.004)
	Weighted mode	8	-0.003	0.002	0.3	0.997 (0.993-1.002)
X-06126	MR Egger	7	-0.008	0.005	0.15	0.992 (0.982-1.001)
	Weighted median	7	-0.002	0.001	0.147	0.998 (0.996-1.001)
	Inverse variance weighted	7	-0.002	0.001	0.028	0.998 (0.996-1.0)
	Simple mode	7	-0.001	0.002	0.458	0.999 (0.995-1.002)
	Weighted mode	7	-0.002	0.002	0.289	0.998 (0.994-1.001)
X-03056	MR Egger	20	0.002	0.002	0.419	1.002 (0.998-1.006)
	Weighted median	20	0.002	0.001	0.198	1.002 (0.999-1.005)
	Inverse variance weighted	20	0.003	0.001	0.012	1.003 (1.001-1.005)
	Simple mode	20	0.001	0.002	0.646	1.001 (0.997-1.006)
	Weighted mode	20	0.001	0.002	0.416	1.001 (0.998-1.005)
X-11905	MR Egger	10	0	0.001	0.74	1.0 (0.998-1.001)
	Weighted median	10	-0.001	0.001	0.397	0.999 (0.998-1.001)
	Inverse variance weighted	10	-0.001	0.001	0.04	0.999 (0.998-1.0)
	Simple mode	10	-0.001	0.001	0.465	0.999 (0.998-1.001)
	Weighted mode	10	-0.001	0.001	0.379	0.999 (0.998-1.001)
X-12435	MR Egger	9	0.001	0.001	0.126	1.001 (1.0-1.003)
	Weighted median	9	0.001	0	0.032	1.001 (1.0-1.002)
	Inverse variance weighted	9	0.001	0	0.018	1.001 (1.0-1.001)
	Simple mode	9	0.001	0.001	0.176	1.001 (1.0-1.002)
	Weighted mode	9	0.001	0.001	0.156	1.001 (1.0-1.002)
X-12680	MR Egger	10	0.013	0.005	0.034	1.013 (1.003-1.023)
	Weighted median	10	0.004	0.002	0.011	1.004 (1.001-1.007)
	Inverse variance weighted	10	0.003	0.002	0.048	1.003 (1.0-1.006)
	Simple mode	10	0.004	0.002	0.102	1.004 (1.0-1.008)
	Weighted mode	10	0.004	0.002	0.111	1.004 (1.0-1.009)
1-methylxanthine	MR Egger	12	-0.001	0.001	0.311	0.999 (0.996-1.001)
	Weighted median	12	-0.002	0.001	0.091	0.998 (0.997-1.0)
	Inverse variance weighted	12	-0.002	0.001	0.032	0.998 (0.997-1.0)
	Simple mode	12	0	0.002	0.958	1.0 (0.996-1.003)
	Weighted mode	12	-0.002	0.001	0.132	0.998 (0.997-1.0)
X-12786	MR Egger	11	0.003	0.002	0.131	1.003 (0.999-1.006)
	Weighted median	11	0.002	0.001	0.142	1.002 (0.999-1.004)
	Inverse variance weighted	11	0.002	0.001	0.023	1.002 (1.0-1.004)
	Simple mode	11	0.003	0.002	0.112	1.003 (1.0-1.007)
	Weighted mode	11	0.002	0.001	0.168	1.002 (0.999-1.005)
pro-hydroxy-pro	MR Egger	12	0.006	0.005	0.279	1.006 (0.996-1.016)
	Weighted median	12	-0.002	0.002	0.324	0.998 (0.994-1.002)
	Inverse variance weighted	12	-0.003	0.002	0.043	0.997 (0.994-1.0)
	Simple mode	12	-0.002	0.003	0.441	0.998 (0.992-1.004)
	Weighted mode	12	-0.002	0.003	0.444	0.998 (0.993-1.003)
X-13429	MR Egger	6	-0.001	0.001	0.631	0.999 (0.997-1.002)
	Weighted median	6	-0.001	0.001	0.109	0.999 (0.998-1.0)
	Inverse variance weighted	6	-0.001	0	0.035	0.999 (0.998-1.0)
	Simple mode	6	-0.001	0.001	0.416	0.999 (0.998-1.001)
	Weighted mode	6	-0.001	0.001	0.222	0.999 (0.998-1.0)
1-palmitoylglycerophosphoethanolamine	MR Egger	20	0	0.003	0.924	1.0 (0.994-1.007)
	Weighted median	20	0	0.002	0.778	1.0 (0.997-1.004)
	Inverse variance weighted	20	0.003	0.001	0.018	1.003 (1.0-1.005)
	Simple mode	20	0	0.003	0.996	1.0 (0.994-1.007)
	Weighted mode	20	0	0.003	0.955	1.0 (0.994-1.006)
X-14056	MR Egger	4	-0.011	0.011	0.429	0.989 (0.968-1.011)
	Weighted median	4	-0.004	0.003	0.173	0.996 (0.991-1.002)
	Inverse variance weighted	4	-0.004	0.002	0.048	0.996 (0.992-1.0)
	Simple mode	4	-0.003	0.003	0.401	0.997 (0.99-1.003)
	Weighted mode	4	-0.003	0.003	0.423	0.997 (0.99-1.004)
X-14541	MR Egger	14	-0.004	0.002	0.067	0.997 (0.993-1.0)
	Weighted median	14	0	0.001	0.538	1.0 (0.998-1.001)
	Inverse variance weighted	14	-0.001	0.001	0.034	0.999 (0.998-1.0)
	Simple mode	14	0	0.001	0.918	1.0 (0.998-1.002)
	Weighted mode	14	0	0.001	0.862	1.0 (0.997-1.002)
4-androsten-3beta,17beta-diol disulfate 2*	MR Egger	17	-0.008	0.003	0.023	0.992 (0.987-0.998)
	Weighted median	17	-0.003	0.001	0.009	0.997 (0.995-0.999)
	Inverse variance weighted	17	-0.003	0.001	0.007	0.997 (0.995-0.999)
	Simple mode	17	-0.003	0.002	0.184	0.997 (0.993-1.001)
	Weighted mode	17	-0.003	0.002	0.122	0.997 (0.994-1.001)
palmitoyl sphingomyelin	MR Egger	39	-0.001	0.005	0.918	0.999 (0.99-1.009)
	Weighted median	39	0	0.002	0.851	1.0 (0.996-1.004)
	Inverse variance weighted	39	0.003	0.001	0.023	1.003 (1.0-1.006)
	Simple mode	39	0	0.004	0.907	1.0 (0.992-1.007)
	Weighted mode	39	0	0.004	0.939	1.0 (0.993-1.007)
