# Supplementary material for: The role of blood metabolites in oral cancer: insights from a Mendelian randomization approach
Source: Front Oncol. 2024 Feb 5;14:1305684. doi: 10.3389/fonc.2024.1305684 (PMC10876297; doi:10.3389/fonc.2024.1305684)
Supplement: Supplementary file 5 [file Table_5.xlsx]

## Sheet: Table S3
Table S5 Steiner result of MR analysis
Exposure	Steiger p value
tryptophan	8.18e-07
uridine	4.11e-90
allantoin	5.65e-64
pentadecanoate (15:0)	1.24e-74
alpha-tocopherol	4.46e-32
laurate (12:0)	2.46e-150
saccharin	2.07e-30
1-oleoylglycerol (1-monoolein)	3.57e-70
X-10510	8.53e-137
N-(2-furoyl)glycine	1.58e-54
pyridoxate	1.81e-32
1-methylxanthine	4.14e-51
pro-hydroxy-pro	8.19e-124
1-palmitoylglycerophosphoethanolamine	1.81e-84
4-androsten-3beta,17beta-diol disulfate 2*	1.89e-35
palmitoyl sphingomyelin	1.12e-32
X-03003	1.73e-97
X-03056	2.03e-86
X-03088	2.95e-40
X-03094	3.49e-44
X-06126	2.7e-105
X-06350	1.89e-50
X-11905	6.93e-58
X-12435	4.13e-96
X-12680	6.72e-103
X-12786	1.27e-17
X-13429	2.09e-64
X-14056	5.67e-98
X-14541	1.68e-196
